# Supplementary material for: Copper Uptake and Its Effects on Two Riparian Plant Species, the Native Urtica dioica, and the Invasive Fallopia japonica
Source: Plants (Basel). 2023 Jan 19;12(3):481. doi: 10.3390/plants12030481 (PMC9921552; doi:10.3390/plants12030481)
Supplement: Supplementary file 1 [file plants-12-00481-s001.zip]

Archive with 5 entries (5 files):
- S1_Plant_mortality.xlsx
- S2_Cu_content_soil.xlsx
- S3_Plant_morphology.xlsx
- S4_Plant_biomass.xlsx
- S5_Cu_content_plants.xlsx
