# Supplementary material for: Copper Uptake and Its Effects on Two Riparian Plant Species, the Native Urtica dioica, and the Invasive Fallopia japonica
Source: Plants (Basel). 2023 Jan 19;12(3):481. doi: 10.3390/plants12030481 (PMC9921552; doi:10.3390/plants12030481)
Supplement: Supplementary file 1 [file plants-12-00481-s001.zip › S1_Plant_mortality.xlsx]

## Sheet: Sheet1
	Control	90 mg kg	270 mg kg	810 mg kg	2430 mg kg
Fallopia japonica	0.1	0	0	0.1	1
Urtica dioica	0.1	0.3	0.5	0.6	1
