# Supplementary material for: Copper Uptake and Its Effects on Two Riparian Plant Species, the Native Urtica dioica, and the Invasive Fallopia japonica
Source: Plants (Basel). 2023 Jan 19;12(3):481. doi: 10.3390/plants12030481 (PMC9921552; doi:10.3390/plants12030481)
Supplement: Supplementary file 1 [file plants-12-00481-s001.zip › S2_Cu_content_soil.xlsx]

## Sheet: Sheet1
block	position	plant_type	cu_treatment	initial_cu [mg kg]	final_cu [mg kg]
A	1	F	0	9.17	3.74538
A	2	K	0	11.58	3.6219
A	3	K	810	961.605	589.503
A	3	K	810	784.348	597.985
A	4	U	810	1043.55	240.521
A	4	U	810	889.984	97.3902
A	6	F	90	111.777	4.35628
A	6	U	270	276.622	86.6283
A	7	U	90	88.3456	273.042
A	8	U	0	9.23	285.543
A	12	F	270	285.986	96.2536
A	13	U	270	247.442	746.942
A	14	U	90	95.3898	745.149
A	15	F	810	1040.07	204.513
A	15	F	810	993.97	264.007
B	1	K	810	997.522	6.26328
B	1	K	810	858.764	91.0222
B	2	U	270	207.711	7.13434
B	3	U	270	219.012	95.0647
B	5	F	0	9.27	767.456
B	6	U	90	52.8324	5.46492
B	10	K	0	7.93	237.479
B	11	F	90	90.493	98.936
B	12	U	810	615.776	659.403
B	12	U	810	840.512	235.983
B	15	U	0	7.27	5.64582
B	16	F	270	226.237	4.65779
B	18	U	90	68.103	98.9177
B	20	F	810	777.788	86.9596
B	20	F	810	902.644	714.977
C	1	U	279	235.21	477.767
C	2	K	0	6.93745	744.75
C	4	U	0	7.7339	285.319
C	5	U	90	79.7027	277.795
C	7	U	90	90.3368	86.2469
C	8	U	810	626.725	3.89561
C	8	U	810	851.905	766.713
C	9	K	810	819.806	700.464
C	9	K	810	736.765	5.10859
C	13	F	810	731.242	84.0304
C	13	F	810	795.839	97.2165
C	14	U	270	177.663	839.048
C	16	F	270	277.803	88.8637
C	19	F	90	88.6276	233.782
C	20	F	0	12.2831	5.91029
D	4	U	810	445.168	249.357
D	4	U	810	589.064	3.97979
D	7	U	90	73.971	287.691
D	8	U	90	93.5714	205.594
D	10	F	810	633.284	4.22971
D	10	F	810	858.222	728.252
D	11	F	90	96.3696	5.26184
D	12	U	270	161.359	661.639
D	13	U	0	7.44741	5.37157
D	16	F	270	228.047	95.5198
D	18	F	0	8.15385	788.946
D	20	U	270	233.715	224.855
E	1	U	270	258.445	86.4404
E	3	U	0	8.9596	246.076
E	6	U	810	564.818	87.7338
E	6	U	810	667.6	266.842
E	8	F	0	8.21255	5.21313
E	9	F	810	622.153	239.3
E	9	F	810	740.128	249.189
E	11	K	0	8.33348	811.433
E	12	F	90	82.7106	681.208
E	13	K	810	642.482	4.94249
E	13	K	810	854.087	3.56626
E	14	F	270	258.97	98.9297
E	17	U	90	85.5512	640.597
E	18	U	270	291.639	97.6766
E	19	U	90	69.9192	54.9065
F	2	U	270	186.673	4.11611
F	5	K	0	7.76043	93.4168
F	6	U	270	225.689	278.611
F	7	F	270	220.977	91.0735
F	14	U	0	7.43642	719.033
F	15	F	0	7.94939	95.6807
F	16	U	90	96.1835	4.28416
F	19	F	90	91.9022	5.33059
F	20	U	90	92.1589	673.776
G	1	U	0	6.05352	794.059
G	6	F	90	93.1752	206.987
G	8	U	270	202.084	200.699
G	11	U	90	94.3592	740.291
G	14	U	90	81.7985	728.64
G	15	K	0	6.49072	265.224
G	16	F	0	7.10467	103.77
G	19	U	270	226.512	90.9299
G	20	F	270	174.755	3.4276
H	3	K	270	251.552	3.58927
H	5	U	90	92.8981	280.333
H	10	U	90	94.8601	9.22853
H	11	F	0	8.04263	379.444
H	12	K	0	7.50459	691.096
H	13	F	270	232.869	106.266
H	15	U	0	6.74937	102.616
H	19	F	90	101.963	7.32298
I	1	U	90	84.5834	265.368
I	2	K	0	9.37288	210.71
I	3	F	270	247.796	5.67016
I	4	U	270	315.083	869.195
I	5	F	0	7.83225	564.273
I	11	U	90	101.649	99.1714
I	12	F	90	95.5017	100.949
I	13	U	270	254.856	234.295
I	15	U	0	8.06593	4.31178
J	1	F	270	260.828	247.263
J	5	F	0	8.34252	734.403
J	6	K	0	9.04856	819.304
J	8	U	90	77.0717	5.34258
J	9	U	90	81.4371	103.88
J	11	U	270	303.106	723.666
J	12	K	270	238.29	256.285
J	14	F	90	81.5478	98.6799
J	15	U	0	6.97794	3.76442
