# Supplementary material for: Copper Uptake and Its Effects on Two Riparian Plant Species, the Native Urtica dioica, and the Invasive Fallopia japonica
Source: Plants (Basel). 2023 Jan 19;12(3):481. doi: 10.3390/plants12030481 (PMC9921552; doi:10.3390/plants12030481)
Supplement: Supplementary file 1 [file plants-12-00481-s001.zip › S3_Plant_morphology.xlsx]

## Sheet: Sheet1
time	block	position	plant_type	cu_treatment	quarter_no	shoot_num	height	leaf_num	chlorophyll
1	A	1	F	0	1	4	NA	NA	NA
1	A	1	F	0	2	NA	NA	NA	NA
1	A	1	F	0	3	2	NA	NA	NA
1	A	1	F	0	4	2	NA	NA	NA
1	A	4	U	810	1	11	7	44	38.5
1	A	4	U	810	2	2	NA	NA	NA
1	A	4	U	810	3	3	6.4	15	NA
1	A	4	U	810	4	3	NA	NA	NA
1	A	5	U	2430	1	NA	NA	NA	NA
1	A	5	U	2430	2	NA	NA	NA	NA
1	A	5	U	2430	3	NA	NA	NA	NA
1	A	5	U	2430	4	NA	NA	NA	NA
1	A	7	U	90	1	14	14.2	174	38.4333
1	A	7	U	90	2	2	8.7	16	57.9667
1	A	7	U	90	3	6	15	62	37.7625
1	A	7	U	90	4	11	20.8	114	49.5
1	A	8	U	0	1	NA	NA	NA	NA
1	A	8	U	0	2	NA	NA	NA	NA
1	A	8	U	0	3	3	NA	NA	NA
1	A	8	U	0	4	NA	NA	NA	NA
1	A	9	F	90	1	8	9	17	22.3
1	A	9	F	90	2	9	5.7	8	25.9
1	A	9	F	90	3	8	NA	NA	NA
1	A	9	F	90	4	4	NA	NA	NA
1	A	12	F	270	1	7	NA	NA	20.4
1	A	12	F	270	2	8	NA	NA	NA
1	A	12	F	270	3	4	NA	NA	NA
1	A	12	F	270	4	7	8.9	16	19.8714
1	A	13	U	270	1	NA	NA	NA	NA
1	A	13	U	270	2	NA	NA	NA	NA
1	A	13	U	270	3	1	NA	NA	NA
1	A	13	U	270	4	4	NA	NA	NA
1	A	15	F	810	1	2	NA	NA	NA
1	A	15	F	810	2	1	NA	NA	NA
1	A	15	F	810	3	NA	NA	NA	NA
1	A	15	F	810	4	12	NA	NA	NA
1	A	17	F	2430	1	NA	NA	NA	NA
1	A	17	F	2430	2	NA	NA	NA	NA
1	A	17	F	2430	3	NA	NA	NA	NA
1	A	17	F	2430	4	NA	NA	NA	NA
1	B	3	U	270	1	1	NA	NA	NA
1	B	3	U	270	2	2	NA	NA	NA
1	B	3	U	270	3	11	NA	NA	NA
1	B	3	U	270	4	NA	NA	NA	NA
1	B	4	F	2430	1	NA	NA	NA	NA
1	B	4	F	2430	2	NA	NA	NA	NA
1	B	4	F	2430	3	NA	NA	NA	NA
1	B	4	F	2430	4	NA	NA	NA	NA
1	B	5	F	0	1	NA	NA	NA	NA
1	B	5	F	0	2	NA	NA	NA	NA
1	B	5	F	0	3	NA	NA	NA	NA
1	B	5	F	0	4	NA	NA	NA	NA
1	B	6	U	90	1	NA	NA	NA	NA
1	B	6	U	90	2	NA	NA	NA	NA
1	B	6	U	90	3	NA	NA	NA	NA
1	B	6	U	90	4	NA	NA	NA	NA
1	B	11	F	90	1	NA	NA	NA	NA
1	B	11	F	90	2	NA	NA	NA	NA
1	B	11	F	90	3	11	6.4	3	17.55
1	B	11	F	90	4	3	NA	NA	NA
1	B	12	U	810	1	NA	NA	NA	NA
1	B	12	U	810	2	NA	NA	NA	NA
1	B	12	U	810	3	NA	NA	NA	NA
1	B	12	U	810	4	NA	NA	NA	NA
1	B	15	U	0	1	1	NA	NA	NA
1	B	15	U	0	2	NA	NA	NA	NA
1	B	15	U	0	3	10	NA	NA	NA
1	B	15	U	0	4	NA	NA	NA	NA
1	B	16	F	270	1	NA	NA	NA	NA
1	B	16	F	270	2	10	NA	NA	NA
1	B	16	F	270	3	5	NA	NA	NA
1	B	16	F	270	4	8	9	8	21.3
1	B	19	U	2430	1	NA	NA	NA	NA
1	B	19	U	2430	2	NA	NA	NA	NA
1	B	19	U	2430	3	NA	NA	NA	NA
1	B	19	U	2430	4	NA	NA	NA	NA
1	B	20	F	810	1	8	NA	NA	NA
1	B	20	F	810	2	11	NA	NA	NA
1	B	20	F	810	3	9	NA	NA	NA
1	B	20	F	810	4	NA	NA	NA	NA
1	C	1	U	270	1	NA	NA	NA	NA
1	C	1	U	270	2	NA	NA	NA	NA
1	C	1	U	270	3	NA	NA	NA	NA
1	C	1	U	270	4	NA	NA	NA	NA
1	C	4	U	0	1	NA	NA	NA	NA
1	C	4	U	0	2	2	NA	NA	NA
1	C	4	U	0	3	NA	NA	NA	NA
1	C	4	U	0	4	NA	NA	NA	NA
1	C	7	U	90	1	8	16.9	86	25.8625
1	C	7	U	90	2	15	17.1	126	58.2333
1	C	7	U	90	3	NA	NA	NA	NA
1	C	7	U	90	4	13	16.9	134	34.7375
1	C	8	U	810	1	NA	NA	NA	NA
1	C	8	U	810	2	NA	NA	NA	NA
1	C	8	U	810	3	NA	NA	NA	NA
1	C	8	U	810	4	1	NA	NA	NA
1	C	13	F	810	1	3	NA	NA	NA
1	C	13	F	810	2	7	NA	NA	NA
1	C	13	F	810	3	9	NA	NA	NA
1	C	13	F	810	4	4	NA	NA	NA
1	C	15	F	2430	1	NA	NA	NA	NA
1	C	15	F	2430	2	NA	NA	NA	NA
1	C	15	F	2430	3	NA	NA	NA	NA
1	C	15	F	2430	4	NA	NA	NA	NA
1	C	16	F	270	1	9	NA	NA	NA
1	C	16	F	270	2	11	NA	NA	NA
1	C	16	F	270	3	9	5.4	16	16.3286
1	C	16	F	270	4	NA	NA	NA	NA
1	C	18	U	2430	1	NA	NA	NA	NA
1	C	18	U	2430	2	NA	NA	NA	NA
1	C	18	U	2430	3	NA	NA	NA	NA
1	C	18	U	2430	4	NA	NA	NA	NA
1	C	19	F	90	1	11	NA	NA	NA
1	C	19	F	90	2	16	NA	NA	NA
1	C	19	F	90	3	10	6.9	12	20.7
1	C	19	F	90	4	NA	NA	NA	NA
1	C	20	F	0	1	10	8.3	13	19.2
1	C	20	F	0	2	7	NA	NA	NA
1	C	20	F	0	3	10	NA	NA	NA
1	C	20	F	0	4	7	NA	NA	NA
1	D	2	F	2430	1	NA	NA	NA	NA
1	D	2	F	2430	2	NA	NA	NA	NA
1	D	2	F	2430	3	NA	NA	NA	NA
1	D	2	F	2430	4	NA	NA	NA	NA
1	D	4	U	810	1	NA	NA	NA	NA
1	D	4	U	810	2	NA	NA	NA	NA
1	D	4	U	810	3	NA	NA	NA	NA
1	D	4	U	810	4	NA	NA	NA	NA
1	D	7	U	90	1	10	15.1	84	80.07
1	D	7	U	90	2	NA	NA	NA	NA
1	D	7	U	90	3	11	15.5	98	42.43
1	D	7	U	90	4	NA	NA	NA	NA
1	D	9	U	2430	1	NA	NA	NA	NA
1	D	9	U	2430	2	NA	NA	NA	NA
1	D	9	U	2430	3	NA	NA	NA	NA
1	D	9	U	2430	4	NA	NA	NA	NA
1	D	10	F	810	1	3	NA	NA	NA
1	D	10	F	810	2	NA	NA	NA	NA
1	D	10	F	810	3	NA	NA	NA	NA
1	D	10	F	810	4	NA	NA	NA	NA
1	D	11	F	90	1	11	NA	NA	NA
1	D	11	F	90	2	10	NA	NA	NA
1	D	11	F	90	3	8	6.3	14	20.95
1	D	11	F	90	4	NA	NA	NA	NA
1	D	12	U	270	1	1	NA	NA	NA
1	D	12	U	270	2	NA	NA	NA	NA
1	D	12	U	270	3	NA	NA	NA	NA
1	D	12	U	270	4	NA	NA	NA	NA
1	D	13	U	0	1	10	9.6	38	NA
1	D	13	U	0	2	NA	NA	NA	NA
1	D	13	U	0	3	4	NA	NA	NA
1	D	13	U	0	4	NA	NA	NA	NA
1	D	16	F	270	1	NA	NA	NA	NA
1	D	16	F	270	2	9	7.9	25	24.7333
1	D	16	F	270	3	8	7.4	19	18.1375
1	D	16	F	270	4	7	NA	NA	NA
1	D	18	F	0	1	NA	NA	NA	NA
1	D	18	F	0	2	NA	NA	NA	NA
1	D	18	F	0	3	NA	NA	NA	NA
1	D	18	F	0	4	NA	NA	NA	NA
1	E	3	U	0	1	NA	NA	NA	NA
1	E	3	U	0	2	NA	NA	NA	NA
1	E	3	U	0	3	22	8	76	24.73
1	E	3	U	0	4	3	NA	NA	NA
1	E	5	U	2430	1	NA	NA	NA	NA
1	E	5	U	2430	2	NA	NA	NA	NA
1	E	5	U	2430	3	NA	NA	NA	NA
1	E	5	U	2430	4	NA	NA	NA	NA
1	E	6	U	810	1	NA	NA	NA	21.6
1	E	6	U	810	2	NA	NA	NA	NA
1	E	6	U	810	3	NA	NA	NA	NA
1	E	6	U	810	4	NA	NA	NA	NA
1	E	8	F	0	1	6	6	11	20.7556
1	E	8	F	0	2	2	NA	NA	NA
1	E	8	F	0	3	8	5.5	14	28.9
1	E	8	F	0	4	2	6	4	26.3714
1	E	9	F	810	1	4	NA	NA	NA
1	E	9	F	810	2	NA	NA	NA	NA
1	E	9	F	810	3	10	NA	NA	NA
1	E	9	F	810	4	4	NA	NA	NA
1	E	12	F	90	1	4	NA	NA	NA
1	E	12	F	90	2	6	NA	NA	NA
1	E	12	F	90	3	NA	NA	NA	NA
1	E	12	F	90	4	6	NA	NA	NA
1	E	14	F	270	1	9	5	11	21.3333
1	E	14	F	270	2	2	NA	NA	NA
1	E	14	F	270	3	10	NA	NA	NA
1	E	14	F	270	4	NA	NA	NA	NA
1	E	16	F	2430	1	NA	NA	NA	NA
1	E	16	F	2430	2	NA	NA	NA	NA
1	E	16	F	2430	3	NA	NA	NA	NA
1	E	16	F	2430	4	NA	NA	NA	NA
1	E	17	U	90	1	NA	NA	NA	NA
1	E	17	U	90	2	NA	NA	NA	NA
1	E	17	U	90	3	NA	NA	NA	NA
1	E	17	U	90	4	NA	NA	NA	NA
1	E	18	U	270	1	NA	NA	NA	NA
1	E	18	U	270	2	NA	NA	NA	NA
1	E	18	U	270	3	NA	NA	NA	NA
1	E	18	U	270	4	NA	NA	NA	NA
1	F	6	U	270	1	2	NA	NA	NA
1	F	6	U	270	2	NA	NA	NA	NA
1	F	6	U	270	3	NA	NA	NA	NA
1	F	6	U	270	4	1	NA	NA	NA
1	F	7	F	270	1	16	6.6	20	25.3
1	F	7	F	270	2	1	NA	NA	NA
1	F	7	F	270	3	9	NA	NA	NA
1	F	7	F	270	4	7	NA	NA	NA
1	F	8	U	2430	1	NA	NA	NA	NA
1	F	8	U	2430	2	NA	NA	NA	NA
1	F	8	U	2430	3	NA	NA	NA	NA
1	F	8	U	2430	4	NA	NA	NA	NA
1	F	10	U	810	1	NA	NA	NA	NA
1	F	10	U	810	2	2	NA	NA	NA
1	F	10	U	810	3	NA	NA	NA	NA
1	F	10	U	810	4	NA	NA	NA	NA
1	F	13	F	2430	1	NA	NA	NA	NA
1	F	13	F	2430	2	NA	NA	NA	NA
1	F	13	F	2430	3	NA	NA	NA	NA
1	F	13	F	2430	4	NA	NA	NA	NA
1	F	14	U	0	1	5	10	38	31.0333
1	F	14	U	0	2	21	19.7	166	34.1625
1	F	14	U	0	3	10	14	80	40.6375
1	F	14	U	0	4	25	14	122	32.2286
1	F	15	F	0	1	2	9.5	6	22.7333
1	F	15	F	0	2	6	5	7	20.1375
1	F	15	F	0	3	7	NA	NA	NA
1	F	15	F	0	4	10	5.5	13	17.45
1	F	18	F	810	1	5	NA	NA	NA
1	F	18	F	810	2	5	NA	NA	NA
1	F	18	F	810	3	3	NA	NA	NA
1	F	18	F	810	4	NA	NA	NA	NA
1	F	19	F	90	1	7	NA	NA	NA
1	F	19	F	90	2	6	NA	NA	NA
1	F	19	F	90	3	8	NA	NA	NA
1	F	19	F	90	4	NA	NA	NA	NA
1	F	20	U	90	1	10	14	62	39.03
1	F	20	U	90	2	17	12.5	122	41.0333
1	F	20	U	90	3	16	9	104	31.5625
1	F	20	U	90	4	19	15	142	35.6
1	G	1	U	0	1	13	5.4	64	NA
1	G	1	U	0	2	NA	NA	NA	NA
1	G	1	U	0	3	4	NA	NA	NA
1	G	1	U	0	4	1	NA	NA	NA
1	G	4	U	2430	1	NA	NA	NA	NA
1	G	4	U	2430	2	NA	NA	NA	NA
1	G	4	U	2430	3	NA	NA	NA	NA
1	G	4	U	2430	4	NA	NA	NA	NA
1	G	6	F	90	1	3	NA	NA	NA
1	G	6	F	90	2	5	5.2	6	21.1714
1	G	6	F	90	3	16	NA	NA	NA
1	G	6	F	90	4	6	8.2	8	19.67
1	G	7	F	2430	1	NA	NA	NA	NA
1	G	7	F	2430	2	NA	NA	NA	NA
1	G	7	F	2430	3	NA	NA	NA	NA
1	G	7	F	2430	4	NA	NA	NA	NA
1	G	8	U	270	1	NA	NA	NA	NA
1	G	8	U	270	2	NA	NA	NA	NA
1	G	8	U	270	3	NA	NA	NA	NA
1	G	8	U	270	4	NA	NA	NA	NA
1	G	11	U	90	1	14	20.9	112	31.5714
1	G	11	U	90	2	NA	NA	NA	NA
1	G	11	U	90	3	6	NA	76	31.6667
1	G	11	U	90	4	7	13.7	58	36.3
1	G	13	U	810	1	NA	NA	NA	NA
1	G	13	U	810	2	NA	NA	NA	NA
1	G	13	U	810	3	NA	NA	NA	NA
1	G	13	U	810	4	NA	NA	NA	NA
1	G	16	F	0	1	11	7.1	19	22.9667
1	G	16	F	0	2	5	NA	NA	NA
1	G	16	F	0	3	9	NA	NA	NA
1	G	16	F	0	4	10	5.2	4	20.2
1	G	18	F	810	1	6	6.2	12	23.34
1	G	18	F	810	2	NA	NA	NA	NA
1	G	18	F	810	3	11	NA	NA	NA
1	G	18	F	810	4	NA	NA	NA	NA
1	G	20	F	270	1	NA	NA	NA	NA
1	G	20	F	270	2	10	9.4	9	14.2
1	G	20	F	270	3	NA	NA	NA	NA
1	G	20	F	270	4	2	NA	NA	NA
1	H	2	U	810	1	NA	NA	NA	NA
1	H	2	U	810	2	NA	NA	NA	NA
1	H	2	U	810	3	NA	NA	NA	NA
1	H	2	U	810	4	NA	NA	NA	NA
1	H	6	F	2430	1	NA	NA	NA	NA
1	H	6	F	2430	2	NA	NA	NA	NA
1	H	6	F	2430	3	NA	NA	NA	NA
1	H	6	F	2430	4	NA	NA	NA	NA
1	H	8	U	2430	1	NA	NA	NA	NA
1	H	8	U	2430	2	NA	NA	NA	NA
1	H	8	U	2430	3	NA	NA	NA	NA
1	H	8	U	2430	4	NA	NA	NA	NA
1	H	10	U	90	1	28	13.2	190	38.1
1	H	10	U	90	2	NA	NA	NA	NA
1	H	10	U	90	3	8	13.8	94	43.9
1	H	10	U	90	4	12	12.8	78	54.07
1	H	11	F	0	1	7	6.9	15	33.9667
1	H	11	F	0	2	16	7.2	26	26.8
1	H	11	F	0	3	8	NA	NA	NA
1	H	11	F	0	4	6	6.5	8	21.1714
1	H	13	F	270	1	5	16	15	22.9
1	H	13	F	270	2	6	NA	NA	NA
1	H	13	F	270	3	12	NA	NA	NA
1	H	13	F	270	4	14	NA	NA	NA
1	H	15	U	0	1	NA	NA	NA	NA
1	H	15	U	0	2	NA	NA	NA	NA
1	H	15	U	0	3	NA	NA	NA	NA
1	H	15	U	0	4	NA	NA	NA	NA
1	H	16	U	270	1	NA	NA	NA	NA
1	H	16	U	270	2	NA	NA	NA	NA
1	H	16	U	270	3	NA	NA	NA	NA
1	H	16	U	270	4	NA	NA	NA	NA
1	H	17	F	810	1	4	5	4	NA
1	H	17	F	810	2	1	NA	NA	NA
1	H	17	F	810	3	8	5.7	3	NA
1	H	17	F	810	4	8	NA	NA	NA
1	H	19	F	90	1	NA	NA	NA	NA
1	H	19	F	90	2	9	NA	NA	NA
1	H	19	F	90	3	NA	NA	NA	NA
1	H	19	F	90	4	13	7.5	14	29
1	I	1	U	90	1	NA	NA	NA	NA
1	I	1	U	90	2	NA	NA	NA	NA
1	I	1	U	90	3	NA	NA	NA	NA
1	I	1	U	90	4	NA	NA	NA	NA
1	I	3	F	270	1	6	6.5	4	NA
1	I	3	F	270	2	13	8.5	16	22.7
1	I	3	F	270	3	10	5.5	13	21.9286
1	I	3	F	270	4	11	NA	NA	NA
1	I	4	U	270	1	9	14.5	62	31.84
1	I	4	U	270	2	5	12.5	40	51.9
1	I	4	U	270	3	14	10	74	37.8625
1	I	4	U	270	4	14	14.5	96	34.9
1	I	5	F	0	1	5	8.5	8	18.9
1	I	5	F	0	2	2	NA	NA	NA
1	I	5	F	0	3	4	NA	NA	NA
1	I	5	F	0	4	6	NA	NA	NA
1	I	6	F	810	1	7	5.5	14	16.87
1	I	6	F	810	2	9	NA	NA	NA
1	I	6	F	810	3	9	NA	NA	NA
1	I	6	F	810	4	6	NA	NA	NA
1	I	7	U	810	1	NA	NA	NA	NA
1	I	7	U	810	2	15	15	120	45.3667
1	I	7	U	810	3	17	9	100	NA
1	I	7	U	810	4	9	16	86	38
1	I	8	F	2430	1	NA	NA	NA	NA
1	I	8	F	2430	2	NA	NA	NA	NA
1	I	8	F	2430	3	NA	NA	NA	NA
1	I	8	F	2430	4	NA	NA	NA	NA
1	I	9	U	2430	1	NA	NA	NA	NA
1	I	9	U	2430	2	NA	NA	NA	NA
1	I	9	U	2430	3	NA	NA	NA	NA
1	I	9	U	2430	4	NA	NA	NA	NA
1	I	12	F	90	1	11	NA	NA	NA
1	I	12	F	90	2	12	NA	NA	NA
1	I	12	F	90	3	12	NA	NA	NA
1	I	12	F	90	4	9	NA	NA	NA
1	I	15	U	0	1	9	12	180	36.87
1	I	15	U	0	2	NA	NA	NA	NA
1	I	15	U	0	3	11	7	56	NA
1	I	15	U	0	4	11	17	92	37.8
1	J	1	U	270	1	11	13	80	31.6
1	J	1	U	270	2	11	11	86	NA
1	J	1	U	270	3	13	9	56	NA
1	J	1	U	270	4	19	10	94	25.7667
1	J	2	F	810	1	9	8.5	20	26.77
1	J	2	F	810	2	8	NA	NA	NA
1	J	2	F	810	3	2	NA	NA	NA
1	J	2	F	810	4	11	NA	NA	NA
1	J	3	F	2430	1	NA	NA	NA	NA
1	J	3	F	2430	2	NA	NA	NA	NA
1	J	3	F	2430	3	NA	NA	NA	NA
1	J	3	F	2430	4	NA	NA	NA	NA
1	J	4	U	810	1	NA	NA	NA	NA
1	J	4	U	810	2	NA	NA	NA	NA
1	J	4	U	810	3	NA	NA	NA	NA
1	J	4	U	810	4	NA	NA	NA	NA
1	J	5	U	0	1	20	22	98	36.3
1	J	5	U	0	2	NA	NA	NA	NA
1	J	5	U	0	3	8	9.5	68	37.5625
1	J	5	U	0	4	14	13.5	92	36.6
1	J	8	U	90	1	NA	NA	NA	NA
1	J	8	U	90	2	NA	NA	NA	NA
1	J	8	U	90	3	NA	NA	NA	NA
1	J	8	U	90	4	NA	NA	NA	NA
1	J	11	F	270	1	8	8.5	13	32.73
1	J	11	F	270	2	10	NA	NA	NA
1	J	11	F	270	3	10	NA	NA	NA
1	J	11	F	270	4	8	7.5	11	31.36
1	J	13	U	2430	1	NA	NA	NA	NA
1	J	13	U	2430	2	NA	NA	NA	NA
1	J	13	U	2430	3	NA	NA	NA	NA
1	J	13	U	2430	4	NA	NA	NA	NA
1	J	14	F	90	1	13	7	19	30.0667
1	J	14	F	90	2	13	7	12	29.9667
1	J	14	F	90	3	8	NA	NA	NA
1	J	14	F	90	4	NA	NA	NA	NA
1	J	15	F	0	1	NA	NA	NA	NA
1	J	15	F	0	2	10	NA	NA	NA
1	J	15	F	0	3	10	NA	NA	NA
1	J	15	F	0	4	1	NA	NA	NA
2	A	1	F	0	1	7	5.5	12	36.33
2	A	1	F	0	2	NA	NA	NA	NA
2	A	1	F	0	3	4	NA	NA	NA
2	A	1	F	0	4	2	NA	NA	NA
2	A	4	U	810	1	11	10.5	62	28.1
2	A	4	U	810	2	3	NA	NA	NA
2	A	4	U	810	3	3	8	16	33.46
2	A	4	U	810	4	2	NA	14	33.8714
2	A	5	U	2430	1	NA	NA	NA	NA
2	A	5	U	2430	2	NA	NA	NA	NA
2	A	5	U	2430	3	NA	NA	NA	NA
2	A	5	U	2430	4	NA	NA	NA	NA
2	A	7	U	90	1	18	18	136	36.0333
2	A	7	U	90	2	2	NA	18	33
2	A	7	U	90	3	5	NA	52	28.7
2	A	7	U	90	4	12	26	138	31.8286
2	A	8	U	0	1	NA	NA	NA	NA
2	A	8	U	0	2	NA	NA	NA	NA
2	A	8	U	0	3	7	NA	NA	NA
2	A	8	U	0	4	NA	NA	NA	NA
2	A	9	F	90	1	9	20.5	30	21.5
2	A	9	F	90	2	8	NA	19	23.8
2	A	9	F	90	3	7	8	12	26.8
2	A	9	F	90	4	7	13	19	28.4
2	A	12	F	270	1	6	11.5	18	20.97
2	A	12	F	270	2	10	NA	26	21.8333
2	A	12	F	270	3	4	NA	14	22.0625
2	A	12	F	270	4	9	19	29	26.9286
2	A	13	U	270	1	NA	NA	NA	NA
2	A	13	U	270	2	NA	NA	NA	NA
2	A	13	U	270	3	NA	NA	NA	NA
2	A	13	U	270	4	NA	NA	NA	NA
2	A	15	F	810	1	NA	NA	NA	NA
2	A	15	F	810	2	NA	NA	NA	NA
2	A	15	F	810	3	NA	NA	NA	NA
2	A	15	F	810	4	NA	NA	NA	NA
2	A	17	F	2430	1	NA	NA	NA	NA
2	A	17	F	2430	2	NA	NA	NA	NA
2	A	17	F	2430	3	NA	NA	NA	NA
2	A	17	F	2430	4	NA	NA	NA	NA
2	B	3	U	270	1	1	NA	NA	NA
2	B	3	U	270	2	2	NA	NA	NA
2	B	3	U	270	3	5	NA	NA	NA
2	B	3	U	270	4	NA	NA	NA	NA
2	B	4	F	2430	1	NA	NA	NA	NA
2	B	4	F	2430	2	NA	NA	NA	NA
2	B	4	F	2430	3	NA	NA	NA	NA
2	B	4	F	2430	4	NA	NA	NA	NA
2	B	5	F	0	1	NA	NA	NA	NA
2	B	5	F	0	2	NA	NA	NA	NA
2	B	5	F	0	3	NA	NA	NA	NA
2	B	5	F	0	4	NA	NA	NA	NA
2	B	6	U	90	1	NA	NA	NA	NA
2	B	6	U	90	2	NA	NA	NA	NA
2	B	6	U	90	3	NA	NA	NA	NA
2	B	6	U	90	4	NA	NA	NA	NA
2	B	11	F	90	1	NA	NA	NA	NA
2	B	11	F	90	2	NA	NA	NA	NA
2	B	11	F	90	3	14	NA	40	23.2
2	B	11	F	90	4	3	NA	NA	NA
2	B	12	U	810	1	NA	NA	NA	NA
2	B	12	U	810	2	NA	NA	NA	NA
2	B	12	U	810	3	NA	NA	NA	NA
2	B	12	U	810	4	NA	NA	NA	NA
2	B	15	U	0	1	NA	NA	NA	NA
2	B	15	U	0	2	NA	NA	NA	NA
2	B	15	U	0	3	5	NA	46	40.8375
2	B	15	U	0	4	NA	NA	NA	NA
2	B	16	F	270	1	NA	NA	NA	NA
2	B	16	F	270	2	13	9	29	28.4
2	B	16	F	270	3	7	5	17	20.95
2	B	16	F	270	4	8	8.5	26	26.0714
2	B	19	U	2430	1	NA	NA	NA	NA
2	B	19	U	2430	2	NA	NA	NA	NA
2	B	19	U	2430	3	NA	NA	NA	NA
2	B	19	U	2430	4	NA	NA	NA	NA
2	B	20	F	810	1	8	NA	NA	NA
2	B	20	F	810	2	11	NA	NA	NA
2	B	20	F	810	3	10	5	30	37.0625
2	B	20	F	810	4	NA	NA	NA	NA
2	C	1	U	270	1	NA	NA	NA	NA
2	C	1	U	270	2	NA	NA	NA	NA
2	C	1	U	270	3	NA	NA	NA	NA
2	C	1	U	270	4	NA	NA	NA	NA
2	C	4	U	0	1	NA	NA	NA	NA
2	C	4	U	0	2	1	NA	NA	NA
2	C	4	U	0	3	NA	NA	NA	NA
2	C	4	U	0	4	NA	NA	NA	NA
2	C	7	U	90	1	8	22	70	33.5
2	C	7	U	90	2	21	21	112	47.8333
2	C	7	U	90	3	NA	NA	NA	NA
2	C	7	U	90	4	12	NA	96	31.7375
2	C	8	U	810	1	NA	NA	NA	NA
2	C	8	U	810	2	NA	NA	NA	NA
2	C	8	U	810	3	NA	NA	NA	NA
2	C	8	U	810	4	1	NA	NA	NA
2	C	13	F	810	1	5	NA	NA	NA
2	C	13	F	810	2	9	NA	NA	NA
2	C	13	F	810	3	11	NA	31	32.7375
2	C	13	F	810	4	4	NA	14	27.4667
2	C	15	F	2430	1	NA	NA	NA	NA
2	C	15	F	2430	2	NA	NA	NA	NA
2	C	15	F	2430	3	NA	NA	NA	NA
2	C	15	F	2430	4	NA	NA	NA	NA
2	C	16	F	270	1	9	12.5	24	30.0375
2	C	16	F	270	2	13	NA	31	17.7333
2	C	16	F	270	3	8	NA	27	25.6
2	C	16	F	270	4	NA	NA	NA	NA
2	C	18	U	2430	1	NA	NA	NA	NA
2	C	18	U	2430	2	NA	NA	NA	NA
2	C	18	U	2430	3	NA	NA	NA	NA
2	C	18	U	2430	4	NA	NA	NA	NA
2	C	19	F	90	1	10	12	22	33.63
2	C	19	F	90	2	15	NA	45	21.3333
2	C	19	F	90	3	10	NA	27	24.3
2	C	19	F	90	4	NA	NA	NA	NA
2	C	20	F	0	1	10	15.75	34	25.9
2	C	20	F	0	2	6	9	13	25.7667
2	C	20	F	0	3	11	7	28	27.5333
2	C	20	F	0	4	6	8	19	24.45
2	D	2	F	2430	1	NA	NA	NA	NA
2	D	2	F	2430	2	NA	NA	NA	NA
2	D	2	F	2430	3	NA	NA	NA	NA
2	D	2	F	2430	4	NA	NA	NA	NA
2	D	4	U	810	1	NA	NA	NA	NA
2	D	4	U	810	2	NA	NA	NA	NA
2	D	4	U	810	3	NA	NA	NA	NA
2	D	4	U	810	4	NA	NA	NA	NA
2	D	7	U	90	1	4	21.5	56	42
2	D	7	U	90	2	NA	NA	NA	NA
2	D	7	U	90	3	12	18	86	36.53
2	D	7	U	90	4	NA	NA	NA	NA
2	D	9	U	2430	1	NA	NA	NA	NA
2	D	9	U	2430	2	NA	NA	NA	NA
2	D	9	U	2430	3	NA	NA	NA	NA
2	D	9	U	2430	4	NA	NA	NA	NA
2	D	10	F	810	1	3	NA	NA	NA
2	D	10	F	810	2	NA	NA	NA	NA
2	D	10	F	810	3	NA	NA	NA	NA
2	D	10	F	810	4	NA	NA	NA	NA
2	D	11	F	90	1	12	13	29	24.6333
2	D	11	F	90	2	7	6	23	24.2889
2	D	11	F	90	3	9	15	24	23
2	D	11	F	90	4	NA	NA	NA	NA
2	D	12	U	270	1	NA	NA	NA	NA
2	D	12	U	270	2	NA	NA	NA	NA
2	D	12	U	270	3	NA	NA	NA	NA
2	D	12	U	270	4	NA	NA	NA	NA
2	D	13	U	0	1	5	11	42	NA
2	D	13	U	0	2	NA	NA	NA	NA
2	D	13	U	0	3	4	NA	16	NA
2	D	13	U	0	4	1	NA	NA	NA
2	D	16	F	270	1	NA	NA	NA	NA
2	D	16	F	270	2	12	NA	37	23.7
2	D	16	F	270	3	7	19	26	28.4375
2	D	16	F	270	4	8	NA	22	23.6
2	D	18	F	0	1	NA	NA	NA	NA
2	D	18	F	0	2	NA	NA	NA	NA
2	D	18	F	0	3	NA	NA	NA	NA
2	D	18	F	0	4	NA	NA	NA	NA
2	E	3	U	0	1	NA	NA	NA	NA
2	E	3	U	0	2	NA	NA	NA	NA
2	E	3	U	0	3	18	9	74	33.3
2	E	3	U	0	4	NA	NA	NA	NA
2	E	5	U	2430	1	NA	NA	NA	NA
2	E	5	U	2430	2	NA	NA	NA	NA
2	E	5	U	2430	3	NA	NA	NA	NA
2	E	5	U	2430	4	NA	NA	NA	NA
2	E	6	U	810	1	NA	NA	NA	25.6
2	E	6	U	810	2	NA	NA	NA	NA
2	E	6	U	810	3	NA	NA	NA	NA
2	E	6	U	810	4	NA	NA	NA	NA
2	E	8	F	0	1	4	12	29	31.8
2	E	8	F	0	2	2	NA	NA	NA
2	E	8	F	0	3	11	5	27	26.0125
2	E	8	F	0	4	NA	NA	NA	NA
2	E	9	F	810	1	2	5.5	3	40.55
2	E	9	F	810	2	NA	NA	NA	NA
2	E	9	F	810	3	9	NA	NA	NA
2	E	9	F	810	4	4	6	7	34.1333
2	E	12	F	90	1	4	12	12	31.0714
2	E	12	F	90	2	6	NA	NA	NA
2	E	12	F	90	3	NA	NA	NA	NA
2	E	12	F	90	4	5	7	18	26.8571
2	E	14	F	270	1	9	7	18	28.6
2	E	14	F	270	2	3	NA	NA	NA
2	E	14	F	270	3	13	NA	NA	NA
2	E	14	F	270	4	NA	NA	NA	NA
2	E	16	F	2430	1	NA	NA	NA	NA
2	E	16	F	2430	2	NA	NA	NA	NA
2	E	16	F	2430	3	NA	NA	NA	NA
2	E	16	F	2430	4	NA	NA	NA	NA
2	E	17	U	90	1	NA	NA	NA	NA
2	E	17	U	90	2	NA	NA	NA	NA
2	E	17	U	90	3	NA	NA	NA	NA
2	E	17	U	90	4	NA	NA	NA	NA
2	E	18	U	270	1	NA	NA	NA	NA
2	E	18	U	270	2	NA	NA	NA	NA
2	E	18	U	270	3	NA	NA	NA	NA
2	E	18	U	270	4	NA	NA	NA	NA
2	F	6	U	270	1	NA	NA	NA	NA
2	F	6	U	270	2	NA	NA	NA	NA
2	F	6	U	270	3	NA	NA	NA	NA
2	F	6	U	270	4	NA	NA	NA	NA
2	F	7	F	270	1	11	14.5	31	26.37
2	F	7	F	270	2	NA	NA	NA	NA
2	F	7	F	270	3	8	NA	19	29.0625
2	F	7	F	270	4	6	10	14	29.1
2	F	8	U	2430	1	NA	NA	NA	NA
2	F	8	U	2430	2	NA	NA	NA	NA
2	F	8	U	2430	3	NA	NA	NA	NA
2	F	8	U	2430	4	NA	NA	NA	NA
2	F	10	U	810	1	NA	NA	NA	NA
2	F	10	U	810	2	NA	NA	NA	NA
2	F	10	U	810	3	NA	NA	NA	NA
2	F	10	U	810	4	NA	NA	NA	NA
2	F	13	F	2430	1	NA	NA	NA	NA
2	F	13	F	2430	2	NA	NA	NA	NA
2	F	13	F	2430	3	NA	NA	NA	NA
2	F	13	F	2430	4	NA	NA	NA	NA
2	F	14	U	0	1	5	10.5	39	27.6
2	F	14	U	0	2	18	NA	198	32.0375
2	F	14	U	0	3	10	NA	84	36.9375
2	F	14	U	0	4	25	16	114	33.5714
2	F	15	F	0	1	2	23	10	22.4333
2	F	15	F	0	2	6	NA	10	26.6
2	F	15	F	0	3	10	NA	14	31.33
2	F	15	F	0	4	10	15	27	28.6125
2	F	18	F	810	1	7	NA	NA	NA
2	F	18	F	810	2	5	6	10	34.8667
2	F	18	F	810	3	4	NA	NA	NA
2	F	18	F	810	4	NA	NA	NA	NA
2	F	19	F	90	1	9	6	18	24.53
2	F	19	F	90	2	4	NA	NA	NA
2	F	19	F	90	3	6	NA	20	32.6333
2	F	19	F	90	4	NA	NA	NA	NA
2	F	20	U	90	1	10	17	70	37.27
2	F	20	U	90	2	18	15	108	33.2667
2	F	20	U	90	3	15	10	116	30.9375
2	F	20	U	90	4	19	NA	12	30.4714
2	G	1	U	0	1	12	5.5	62	27.4375
2	G	1	U	0	2	NA	NA	NA	NA
2	G	1	U	0	3	4	NA	NA	NA
2	G	1	U	0	4	1	NA	NA	NA
2	G	4	U	2430	1	NA	NA	NA	NA
2	G	4	U	2430	2	NA	NA	NA	NA
2	G	4	U	2430	3	NA	NA	NA	NA
2	G	4	U	2430	4	NA	NA	NA	NA
2	G	6	F	90	1	5	14.5	5	28.6333
2	G	6	F	90	2	5	7.5	17	25.6143
2	G	6	F	90	3	16	7	33	26.4333
2	G	6	F	90	4	8	NA	16	25.83
2	G	7	F	2430	1	NA	NA	NA	NA
2	G	7	F	2430	2	NA	NA	NA	NA
2	G	7	F	2430	3	NA	NA	NA	NA
2	G	7	F	2430	4	NA	NA	NA	NA
2	G	8	U	270	1	NA	NA	NA	NA
2	G	8	U	270	2	NA	NA	NA	NA
2	G	8	U	270	3	NA	NA	NA	NA
2	G	8	U	270	4	NA	NA	NA	NA
2	G	11	U	90	1	NA	NA	NA	NA
2	G	11	U	90	2	7	NA	84	23.15
2	G	11	U	90	3	8	NA	60	32.8
2	G	11	U	90	4	13	NA	138	27.0667
2	G	13	U	810	1	NA	NA	NA	NA
2	G	13	U	810	2	NA	NA	NA	NA
2	G	13	U	810	3	NA	NA	NA	NA
2	G	13	U	810	4	NA	NA	NA	NA
2	G	16	F	0	1	16	14.5	31	30.7333
2	G	16	F	0	2	6	10	20	31.7
2	G	16	F	0	3	9	NA	24	24.3625
2	G	16	F	0	4	9	11	25	22.0625
2	G	18	F	810	1	6	9	22	35.34
2	G	18	F	810	2	NA	NA	NA	NA
2	G	18	F	810	3	8	NA	NA	NA
2	G	18	F	810	4	NA	NA	NA	NA
2	G	20	F	270	1	NA	NA	NA	NA
2	G	20	F	270	2	9	22	22	23.4333
2	G	20	F	270	3	3	NA	NA	NA
2	G	20	F	270	4	NA	NA	NA	NA
2	H	2	U	810	1	NA	NA	NA	NA
2	H	2	U	810	2	NA	NA	NA	NA
2	H	2	U	810	3	NA	NA	NA	NA
2	H	2	U	810	4	NA	NA	NA	NA
2	H	6	F	2430	1	NA	NA	NA	NA
2	H	6	F	2430	2	NA	NA	NA	NA
2	H	6	F	2430	3	NA	NA	NA	NA
2	H	6	F	2430	4	NA	NA	NA	NA
2	H	8	U	2430	1	NA	NA	NA	NA
2	H	8	U	2430	2	NA	NA	NA	NA
2	H	8	U	2430	3	NA	NA	NA	NA
2	H	8	U	2430	4	NA	NA	NA	NA
2	H	10	U	90	1	20	14.5	128	34.57
2	H	10	U	90	2	NA	NA	NA	NA
2	H	10	U	90	3	11	NA	72	42.1
2	H	10	U	90	4	10	NA	64	50.1
2	H	11	F	0	1	7	13.75	27	28.7667
2	H	11	F	0	2	15	9.5	43	32.12
2	H	11	F	0	3	8	10	22	24.8
2	H	11	F	0	4	6	12	19	29.1286
2	H	13	F	270	1	5	24	20	23.2
2	H	13	F	270	2	7	9	11	17.2333
2	H	13	F	270	3	14	9	40	23.7143
2	H	13	F	270	4	16	11	27	22.5
2	H	15	U	0	1	NA	NA	NA	NA
2	H	15	U	0	2	NA	NA	NA	NA
2	H	15	U	0	3	NA	NA	NA	NA
2	H	15	U	0	4	NA	NA	NA	NA
2	H	16	U	270	1	NA	NA	NA	NA
2	H	16	U	270	2	NA	NA	NA	NA
2	H	16	U	270	3	NA	NA	NA	NA
2	H	16	U	270	4	NA	NA	NA	NA
2	H	17	F	810	1	3	12	11	27.7375
2	H	17	F	810	2	NA	NA	NA	NA
2	H	17	F	810	3	11	10	15	25.925
2	H	17	F	810	4	8	7	17	27
2	H	19	F	90	1	NA	NA	NA	NA
2	H	19	F	90	2	7	13	14	22.3667
2	H	19	F	90	3	NA	NA	NA	NA
2	H	19	F	90	4	14	20	32	26.2667
2	I	1	U	90	1	2	NA	NA	NA
2	I	1	U	90	2	NA	NA	NA	NA
2	I	1	U	90	3	NA	NA	NA	NA
2	I	1	U	90	4	NA	NA	NA	NA
2	I	3	F	270	1	9	17	19	27.7
2	I	3	F	270	2	12	NA	34	23.5667
2	I	3	F	270	3	13	12	19	29.4286
2	I	3	F	270	4	12	8	24	22.8
2	I	4	U	270	1	9	18	58	31.8
2	I	4	U	270	2	4	16	46	68.4
2	I	4	U	270	3	10	NA	66	37.8
2	I	4	U	270	4	11	19	96	39.5
2	I	5	F	0	1	4	15.25	23	30.4333
2	I	5	F	0	2	2	13	5	24.7375
2	I	5	F	0	3	8	9	12	25.5125
2	I	5	F	0	4	6	11	11	26.3
2	I	6	F	810	1	10	12.5	24	27.77
2	I	6	F	810	2	12	11	18	20.2667
2	I	6	F	810	3	7	NA	18	19.7286
2	I	6	F	810	4	6	9	12	25.9333
2	I	7	U	810	1	5	5.5	26	19.7
2	I	7	U	810	2	11	NA	114	41.9
2	I	7	U	810	3	14	NA	108	40.7
2	I	7	U	810	4	9	NA	79	31.5667
2	I	8	F	2430	1	NA	NA	NA	NA
2	I	8	F	2430	2	NA	NA	NA	NA
2	I	8	F	2430	3	NA	NA	NA	NA
2	I	8	F	2430	4	NA	NA	NA	NA
2	I	9	U	2430	1	NA	NA	NA	NA
2	I	9	U	2430	2	NA	NA	NA	NA
2	I	9	U	2430	3	NA	NA	NA	NA
2	I	9	U	2430	4	NA	NA	NA	NA
2	I	12	F	90	1	11	7	29	27.45
2	I	12	F	90	2	9	NA	27	17.3714
2	I	12	F	90	3	13	NA	20	22.0667
2	I	12	F	90	4	7	12	17	27.6571
2	I	15	U	0	1	NA	NA	NA	NA
2	I	15	U	0	2	10	10	68	30.0667
2	I	15	U	0	3	11	20	84	36.1
2	I	15	U	0	4	NA	NA	NA	NA
2	J	1	U	270	1	9	15.5	84	27.8667
2	J	1	U	270	2	8	12	92	30.2
2	J	1	U	270	3	11	10	58	23
2	J	1	U	270	4	17	11	106	23.9
2	J	2	F	810	1	8	23	27	26.17
2	J	2	F	810	2	8	14	11	23.07
2	J	2	F	810	3	1	13	3	29.0667
2	J	2	F	810	4	13	13	36	29.86
2	J	3	F	2430	1	NA	NA	NA	NA
2	J	3	F	2430	2	NA	NA	NA	NA
2	J	3	F	2430	3	NA	NA	NA	NA
2	J	3	F	2430	4	NA	NA	NA	NA
2	J	4	U	810	1	NA	NA	NA	NA
2	J	4	U	810	2	NA	NA	NA	NA
2	J	4	U	810	3	NA	NA	NA	NA
2	J	4	U	810	4	NA	NA	NA	NA
2	J	5	U	0	1	14	24	100	33.6333
2	J	5	U	0	2	NA	NA	NA	NA
2	J	5	U	0	3	10	NA	78	33.4
2	J	5	U	0	4	15	15	74	32.2714
2	J	8	U	90	1	NA	NA	NA	NA
2	J	8	U	90	2	NA	NA	NA	NA
2	J	8	U	90	3	NA	NA	NA	NA
2	J	8	U	90	4	NA	NA	NA	NA
2	J	11	F	270	1	8	20	19	24.4
2	J	11	F	270	2	12	NA	27	33.03
2	J	11	F	270	3	10	10	28	33.5333
2	J	11	F	270	4	7	NA	22	33.44
2	J	13	U	2430	1	NA	NA	NA	NA
2	J	13	U	2430	2	NA	NA	NA	NA
2	J	13	U	2430	3	NA	NA	NA	NA
2	J	13	U	2430	4	NA	NA	NA	NA
2	J	14	F	90	1	11	18.5	30	24.8333
2	J	14	F	90	2	13	NA	34	26.9333
2	J	14	F	90	3	11	NA	20	28.2
2	J	14	F	90	4	NA	NA	NA	NA
2	J	15	F	0	1	NA	NA	NA	NA
2	J	15	F	0	2	11	NA	24	25.4
2	J	15	F	0	3	10	13	22	30.5375
2	J	15	F	0	4	1	6	NA	29.0571
3	A	1	F	0	1	6	9	18	30.23
3	A	1	F	0	2	NA	NA	NA	NA
3	A	1	F	0	3	4	NA	NA	NA
3	A	1	F	0	4	2	NA	15	30.8714
3	A	4	U	810	1	10	13	42	31.97
3	A	4	U	810	2	4	NA	NA	NA
3	A	4	U	810	3	3	11	18	32.6
3	A	4	U	810	4	3	6	14	NA
3	A	5	U	2430	1	NA	NA	NA	NA
3	A	5	U	2430	2	NA	NA	NA	NA
3	A	5	U	2430	3	NA	NA	NA	NA
3	A	5	U	2430	4	NA	NA	NA	NA
3	A	7	U	90	1	18	24	128	29.4333
3	A	7	U	90	2	2	12	16	33.7667
3	A	7	U	90	3	4	20	46	27.0375
3	A	7	U	90	4	12	NA	112	28.5286
3	A	8	U	0	1	NA	NA	NA	NA
3	A	8	U	0	2	NA	NA	NA	NA
3	A	8	U	0	3	9	NA	44	29.4
3	A	8	U	0	4	7	NA	32	23.7625
3	A	9	F	90	1	9	33	42	18.7625
3	A	9	F	90	2	6	23	32	20
3	A	9	F	90	3	10	NA	32	18.9
3	A	9	F	90	4	NA	NA	NA	NA
3	A	12	F	270	1	7	23	22	27.1
3	A	12	F	270	2	10	NA	34	24.4667
3	A	12	F	270	3	4	NA	18	18.4375
3	A	12	F	270	4	11	27.5	60	20.1286
3	A	13	U	270	1	NA	NA	NA	NA
3	A	13	U	270	2	NA	NA	NA	NA
3	A	13	U	270	3	NA	NA	NA	NA
3	A	13	U	270	4	3	NA	NA	NA
3	A	15	F	810	1	1	NA	NA	NA
3	A	15	F	810	2	1	NA	NA	NA
3	A	15	F	810	3	NA	NA	NA	NA
3	A	15	F	810	4	7	NA	NA	NA
3	A	17	F	2430	1	NA	NA	NA	NA
3	A	17	F	2430	2	NA	NA	NA	NA
3	A	17	F	2430	3	NA	NA	NA	NA
3	A	17	F	2430	4	NA	NA	NA	NA
3	B	3	U	270	1	1	NA	NA	NA
3	B	3	U	270	2	2	NA	NA	NA
3	B	3	U	270	3	9	6	32	36.4
3	B	3	U	270	4	NA	NA	NA	NA
3	B	4	F	2430	1	NA	NA	NA	NA
3	B	4	F	2430	2	NA	NA	NA	NA
3	B	4	F	2430	3	NA	NA	NA	NA
3	B	4	F	2430	4	NA	NA	NA	NA
3	B	5	F	0	1	NA	NA	NA	NA
3	B	5	F	0	2	NA	NA	NA	NA
3	B	5	F	0	3	NA	NA	NA	NA
3	B	5	F	0	4	NA	NA	NA	NA
3	B	6	U	90	1	NA	NA	NA	NA
3	B	6	U	90	2	NA	NA	NA	NA
3	B	6	U	90	3	NA	NA	NA	NA
3	B	6	U	90	4	NA	NA	NA	NA
3	B	11	F	90	1	NA	NA	NA	NA
3	B	11	F	90	2	NA	NA	NA	NA
3	B	11	F	90	3	15	20	64	26.15
3	B	11	F	90	4	3	18	9	21.7
3	B	12	U	810	1	NA	NA	NA	NA
3	B	12	U	810	2	NA	NA	NA	NA
3	B	12	U	810	3	NA	NA	NA	NA
3	B	12	U	810	4	NA	NA	NA	NA
3	B	15	U	0	1	NA	NA	NA	NA
3	B	15	U	0	2	NA	NA	NA	NA
3	B	15	U	0	3	7	8	52	34.4
3	B	15	U	0	4	NA	NA	NA	NA
3	B	16	F	270	1	NA	NA	NA	NA
3	B	16	F	270	2	13	20	47	24.6375
3	B	16	F	270	3	7	15	26	21.5
3	B	16	F	270	4	10	15	46	26
3	B	19	U	2430	1	NA	NA	NA	NA
3	B	19	U	2430	2	NA	NA	NA	NA
3	B	19	U	2430	3	NA	NA	NA	NA
3	B	19	U	2430	4	NA	NA	NA	NA
3	B	20	F	810	1	9	7	32	33.93
3	B	20	F	810	2	12	NA	26	32.4375
3	B	20	F	810	3	10	5	30	37.0625
3	B	20	F	810	4	NA	NA	NA	NA
3	C	1	U	270	1	NA	NA	NA	NA
3	C	1	U	270	2	NA	NA	NA	NA
3	C	1	U	270	3	NA	NA	NA	NA
3	C	1	U	270	4	NA	NA	NA	NA
3	C	4	U	0	1	NA	NA	NA	NA
3	C	4	U	0	2	NA	NA	NA	NA
3	C	4	U	0	3	NA	NA	NA	NA
3	C	4	U	0	4	NA	NA	NA	NA
3	C	7	U	90	1	7	30	62	26.2
3	C	7	U	90	2	15	27	74	36.3
3	C	7	U	90	3	NA	NA	NA	NA
3	C	7	U	90	4	10	31	90	31.4
3	C	8	U	810	1	NA	NA	NA	NA
3	C	8	U	810	2	NA	NA	NA	NA
3	C	8	U	810	3	NA	NA	NA	NA
3	C	8	U	810	4	1	NA	NA	NA
3	C	13	F	810	1	6	6	15	26.1667
3	C	13	F	810	2	10	9	20	31.77
3	C	13	F	810	3	NA	NA	NA	NA
3	C	13	F	810	4	4	20	16	23.9667
3	C	15	F	2430	1	NA	NA	NA	NA
3	C	15	F	2430	2	NA	NA	NA	NA
3	C	15	F	2430	3	NA	NA	NA	NA
3	C	15	F	2430	4	NA	NA	NA	NA
3	C	16	F	270	1	8	22	31	23.2
3	C	16	F	270	2	12	23	38	22.6
3	C	16	F	270	3	8	20	31	16.9286
3	C	16	F	270	4	NA	NA	NA	NA
3	C	18	U	2430	1	NA	NA	NA	NA
3	C	18	U	2430	2	NA	NA	NA	NA
3	C	18	U	2430	3	NA	NA	NA	NA
3	C	18	U	2430	4	NA	NA	NA	NA
3	C	19	F	90	1	7	22	30	20.33
3	C	19	F	90	2	13	20	48	18.1333
3	C	19	F	90	3	9	25	34	21.7
3	C	19	F	90	4	NA	NA	NA	NA
3	C	20	F	0	1	12	29.5	49	26.1
3	C	20	F	0	2	8	10	22	25.7556
3	C	20	F	0	3	8	16	35	29.3667
3	C	20	F	0	4	6	11	13	23.65
3	D	2	F	2430	1	NA	NA	NA	NA
3	D	2	F	2430	2	NA	NA	NA	NA
3	D	2	F	2430	3	NA	NA	NA	NA
3	D	2	F	2430	4	NA	NA	NA	NA
3	D	4	U	810	1	NA	NA	NA	NA
3	D	4	U	810	2	NA	NA	NA	NA
3	D	4	U	810	3	NA	NA	NA	NA
3	D	4	U	810	4	NA	NA	NA	NA
3	D	7	U	90	1	6	31	48	41.2
3	D	7	U	90	2	NA	NA	NA	NA
3	D	7	U	90	3	9	24	78	36.5
3	D	7	U	90	4	NA	NA	NA	NA
3	D	9	U	2430	1	NA	NA	NA	NA
3	D	9	U	2430	2	NA	NA	NA	NA
3	D	9	U	2430	3	NA	NA	NA	NA
3	D	9	U	2430	4	NA	NA	NA	NA
3	D	10	F	810	1	3	6.5	10	28.7
3	D	10	F	810	2	NA	NA	NA	NA
3	D	10	F	810	3	3	NA	NA	NA
3	D	10	F	810	4	NA	NA	NA	NA
3	D	11	F	90	1	12	28	29	21.9
3	D	11	F	90	2	7	13	28	25.3222
3	D	11	F	90	3	7	NA	35	32.9
3	D	11	F	90	4	NA	NA	NA	NA
3	D	12	U	270	1	NA	NA	NA	NA
3	D	12	U	270	2	NA	NA	NA	NA
3	D	12	U	270	3	NA	NA	NA	NA
3	D	12	U	270	4	NA	NA	NA	NA
3	D	13	U	0	1	6	13	62	31
3	D	13	U	0	2	NA	NA	NA	NA
3	D	13	U	0	3	4	5	24	NA
3	D	13	U	0	4	3	NA	NA	NA
3	D	16	F	270	1	NA	NA	NA	NA
3	D	16	F	270	2	12	NA	44	19.5667
3	D	16	F	270	3	6	31	54	26.4625
3	D	16	F	270	4	9	23	38	19.6625
3	D	18	F	0	1	2	NA	NA	NA
3	D	18	F	0	2	1	NA	NA	NA
3	D	18	F	0	3	3	NA	NA	NA
3	D	18	F	0	4	NA	NA	NA	NA
3	E	3	U	0	1	NA	NA	NA	NA
3	E	3	U	0	2	NA	NA	NA	NA
3	E	3	U	0	3	10	NA	62	32
3	E	3	U	0	4	NA	NA	NA	NA
3	E	5	U	2430	1	NA	NA	NA	NA
3	E	5	U	2430	2	NA	NA	NA	NA
3	E	5	U	2430	3	NA	NA	NA	NA
3	E	5	U	2430	4	NA	NA	NA	NA
3	E	6	U	810	1	NA	NA	NA	31.8
3	E	6	U	810	2	NA	NA	NA	NA
3	E	6	U	810	3	NA	NA	NA	NA
3	E	6	U	810	4	NA	NA	NA	NA
3	E	8	F	0	1	12	23.5	51	29.0556
3	E	8	F	0	2	3	NA	NA	NA
3	E	8	F	0	3	13	20	57	27.5125
3	E	8	F	0	4	NA	NA	NA	NA
3	E	9	F	810	1	2	NA	NA	NA
3	E	9	F	810	2	NA	NA	NA	NA
3	E	9	F	810	3	9	8	35	33.7
3	E	9	F	810	4	7	10	25	35.4
3	E	12	F	90	1	4	23.5	23	28.9286
3	E	12	F	90	2	8	13	NA	25.8625
3	E	12	F	90	3	NA	NA	NA	NA
3	E	12	F	90	4	6	14	26	26.9714
3	E	14	F	270	1	8	9	31	28.8333
3	E	14	F	270	2	2	NA	NA	NA
3	E	14	F	270	3	12	NA	38	30.4375
3	E	14	F	270	4	NA	NA	NA	NA
3	E	16	F	2430	1	NA	NA	NA	NA
3	E	16	F	2430	2	NA	NA	NA	NA
3	E	16	F	2430	3	NA	NA	NA	NA
3	E	16	F	2430	4	NA	NA	NA	NA
3	E	17	U	90	1	NA	NA	NA	NA
3	E	17	U	90	2	NA	NA	NA	NA
3	E	17	U	90	3	NA	NA	NA	NA
3	E	17	U	90	4	NA	NA	NA	NA
3	E	18	U	270	1	NA	NA	NA	NA
3	E	18	U	270	2	NA	NA	NA	NA
3	E	18	U	270	3	NA	NA	NA	NA
3	E	18	U	270	4	NA	NA	NA	NA
3	F	6	U	270	1	1	NA	NA	NA
3	F	6	U	270	2	NA	NA	NA	NA
3	F	6	U	270	3	NA	NA	NA	NA
3	F	6	U	270	4	NA	NA	NA	NA
3	F	7	F	270	1	11	19.5	55	27.8
3	F	7	F	270	2	NA	NA	NA	NA
3	F	7	F	270	3	12	NA	27	26.0625
3	F	7	F	270	4	7	19	29	27.9
3	F	8	U	2430	1	NA	NA	NA	NA
3	F	8	U	2430	2	NA	NA	NA	NA
3	F	8	U	2430	3	NA	NA	NA	NA
3	F	8	U	2430	4	NA	NA	NA	NA
3	F	10	U	810	1	NA	NA	NA	NA
3	F	10	U	810	2	NA	NA	NA	NA
3	F	10	U	810	3	NA	NA	NA	NA
3	F	10	U	810	4	NA	NA	NA	NA
3	F	13	F	2430	1	NA	NA	NA	NA
3	F	13	F	2430	2	NA	NA	NA	NA
3	F	13	F	2430	3	NA	NA	NA	NA
3	F	13	F	2430	4	NA	NA	NA	NA
3	F	14	U	0	1	5	12	35	26.1667
3	F	14	U	0	2	20	NA	128	29.3
3	F	14	U	0	3	6	26	68	35.0375
3	F	14	U	0	4	16	21	104	30.3286
3	F	15	F	0	1	2	36.5	23	18.9
3	F	15	F	0	2	11	NA	30	24.5875
3	F	15	F	0	3	9	16	27	21.03
3	F	15	F	0	4	7	NA	49	21.2125
3	F	18	F	810	1	6	6.5	28	32.07
3	F	18	F	810	2	5	7	19	36.6667
3	F	18	F	810	3	5	6	12	32.6375
3	F	18	F	810	4	NA	NA	NA	NA
3	F	19	F	90	1	9	13	27	24.47
3	F	19	F	90	2	5	NA	NA	NA
3	F	19	F	90	3	7	36	38	19.8667
3	F	19	F	90	4	NA	NA	NA	NA
3	F	20	U	90	1	9	21	76	33
3	F	20	U	90	2	13	NA	128	27.4333
3	F	20	U	90	3	15	13	104	30.9625
3	F	20	U	90	4	19	19	116	30.1
3	G	1	U	0	1	13	8	58	NA
3	G	1	U	0	2	NA	NA	NA	NA
3	G	1	U	0	3	5	NA	NA	NA
3	G	1	U	0	4	1	NA	NA	NA
3	G	4	U	2430	1	NA	NA	NA	NA
3	G	4	U	2430	2	NA	NA	NA	NA
3	G	4	U	2430	3	NA	NA	NA	NA
3	G	4	U	2430	4	NA	NA	NA	NA
3	G	6	F	90	1	4	23.5	11	24
3	G	6	F	90	2	5	15	25	25.0857
3	G	6	F	90	3	15	16	54	22.6
3	G	6	F	90	4	8	19.5	33	23.15
3	G	7	F	2430	1	NA	NA	NA	NA
3	G	7	F	2430	2	NA	NA	NA	NA
3	G	7	F	2430	3	NA	NA	NA	NA
3	G	7	F	2430	4	NA	NA	NA	NA
3	G	8	U	270	1	NA	NA	NA	NA
3	G	8	U	270	2	NA	NA	NA	NA
3	G	8	U	270	3	NA	NA	NA	NA
3	G	8	U	270	4	NA	NA	NA	NA
3	G	11	U	90	1	13	30.5	162	28.8714
3	G	11	U	90	2	NA	NA	NA	NA
3	G	11	U	90	3	2	22	27	22.2333
3	G	11	U	90	4	11	25	78	30.2667
3	G	13	U	810	1	NA	NA	NA	NA
3	G	13	U	810	2	NA	NA	NA	NA
3	G	13	U	810	3	NA	NA	NA	NA
3	G	13	U	810	4	NA	NA	NA	NA
3	G	16	F	0	1	15	24	53	25.4333
3	G	16	F	0	2	5	19	28	26.9444
3	G	16	F	0	3	9	15	35	22
3	G	16	F	0	4	12	21	38	23.05
3	G	18	F	810	1	6	13	26	31.94
3	G	18	F	810	2	NA	NA	NA	NA
3	G	18	F	810	3	10	NA	31	32.8667
3	G	18	F	810	4	NA	NA	NA	NA
3	G	20	F	270	1	NA	NA	NA	NA
3	G	20	F	270	2	11	40	52	19.2556
3	G	20	F	270	3	2	13	10	27
3	G	20	F	270	4	NA	NA	NA	NA
3	H	2	U	810	1	NA	NA	NA	NA
3	H	2	U	810	2	NA	NA	NA	NA
3	H	2	U	810	3	NA	NA	NA	NA
3	H	2	U	810	4	NA	NA	NA	NA
3	H	6	F	2430	1	NA	NA	NA	NA
3	H	6	F	2430	2	NA	NA	NA	NA
3	H	6	F	2430	3	NA	NA	NA	NA
3	H	6	F	2430	4	NA	NA	NA	NA
3	H	8	U	2430	1	NA	NA	NA	NA
3	H	8	U	2430	2	NA	NA	NA	NA
3	H	8	U	2430	3	NA	NA	NA	NA
3	H	8	U	2430	4	NA	NA	NA	NA
3	H	10	U	90	1	20	20	122	28.15
3	H	10	U	90	2	NA	NA	NA	NA
3	H	10	U	90	3	9	20	84	34.5625
3	H	10	U	90	4	8	NA	54	36.23
3	H	11	F	0	1	8	24	34	17.3333
3	H	11	F	0	2	10	26	47	23.97
3	H	11	F	0	3	8	22	28	28.7
3	H	11	F	0	4	11	22	27	22.1571
3	H	13	F	270	1	5	34.5	38	24.9
3	H	13	F	270	2	9	17.6667	31	24.6111
3	H	13	F	270	3	14	23.5	49	23.9571
3	H	13	F	270	4	15	21	45	22.1333
3	H	15	U	0	1	NA	NA	NA	NA
3	H	15	U	0	2	NA	NA	NA	NA
3	H	15	U	0	3	NA	NA	NA	NA
3	H	15	U	0	4	NA	NA	NA	NA
3	H	16	U	270	1	NA	NA	NA	NA
3	H	16	U	270	2	NA	NA	NA	NA
3	H	16	U	270	3	NA	NA	NA	NA
3	H	16	U	270	4	NA	NA	NA	NA
3	H	17	F	810	1	3	16.5	30	30.0375
3	H	17	F	810	2	NA	NA	NA	NA
3	H	17	F	810	3	11	20	44	24.2375
3	H	17	F	810	4	9	16	40	26.08
3	H	19	F	90	1	NA	NA	NA	NA
3	H	19	F	90	2	7	NA	30	22.9
3	H	19	F	90	3	NA	NA	NA	NA
3	H	19	F	90	4	13	34	76	19.8333
3	I	1	U	90	1	NA	NA	NA	NA
3	I	1	U	90	2	NA	NA	NA	NA
3	I	1	U	90	3	NA	NA	NA	NA
3	I	1	U	90	4	NA	NA	NA	NA
3	I	3	F	270	1	8	32	32	26.7667
3	I	3	F	270	2	12	24.3333	49	25.5889
3	I	3	F	270	3	15	21	49	21.7286
3	I	3	F	270	4	10	17	63	23.4
3	I	4	U	270	1	5	22	42	33.4
3	I	4	U	270	2	10	24	46	87.5667
3	I	4	U	270	3	12	NA	62	33.3375
3	I	4	U	270	4	NA	NA	NA	NA
3	I	5	F	0	1	4	25.25	47	28.7667
3	I	5	F	0	2	2	30	21	28.8
3	I	5	F	0	3	7	22.5	29	18.7
3	I	5	F	0	4	8	17	28	24.5714
3	I	6	F	810	1	9	22	40	24.73
3	I	6	F	810	2	10	24	34	18.8
3	I	6	F	810	3	8	NA	31	22.5
3	I	6	F	810	4	4	NA	23	22.5833
3	I	7	U	810	1	5	7	30	NA
3	I	7	U	810	2	8	NA	82	77.1667
3	I	7	U	810	3	12	13	58	NA
3	I	7	U	810	4	9	19	58	47.8222
3	I	8	F	2430	1	NA	NA	NA	NA
3	I	8	F	2430	2	NA	NA	NA	NA
3	I	8	F	2430	3	NA	NA	NA	NA
3	I	8	F	2430	4	NA	NA	NA	NA
3	I	9	U	2430	1	NA	NA	NA	NA
3	I	9	U	2430	2	NA	NA	NA	NA
3	I	9	U	2430	3	NA	NA	NA	NA
3	I	9	U	2430	4	NA	NA	NA	NA
3	I	12	F	90	1	11	15.5	43	26.75
3	I	12	F	90	2	10	NA	39	23.4
3	I	12	F	90	3	12	16	40	26.3
3	I	12	F	90	4	7	NA	35	25.7286
3	I	15	U	0	1	9	26	58	39.23
3	I	15	U	0	2	10	10	68	30.0667
3	I	15	U	0	3	11	13	48	30.8
3	I	15	U	0	4	11	18	86	31.2714
3	J	1	U	270	1	9	19.5	42	32.3
3	J	1	U	270	2	8	25	60	33.1375
3	J	1	U	270	3	10	NA	56	24.6714
3	J	1	U	270	4	20	NA	112	29.6
3	J	2	F	810	1	9	36	35	20.23
3	J	2	F	810	2	7	NA	36	25.17
3	J	2	F	810	3	2	NA	6	23.5667
3	J	2	F	810	4	11	NA	59	21.16
3	J	3	F	2430	1	NA	NA	NA	NA
3	J	3	F	2430	2	NA	NA	NA	NA
3	J	3	F	2430	3	NA	NA	NA	NA
3	J	3	F	2430	4	NA	NA	NA	NA
3	J	4	U	810	1	NA	NA	NA	NA
3	J	4	U	810	2	NA	NA	NA	NA
3	J	4	U	810	3	NA	NA	NA	NA
3	J	4	U	810	4	NA	NA	NA	NA
3	J	5	U	0	1	17	30.5	112	34.5333
3	J	5	U	0	2	8	18	68	33.2333
3	J	5	U	0	3	12	23	92	31.0625
3	J	5	U	0	4	NA	NA	NA	NA
3	J	8	U	90	1	NA	NA	NA	NA
3	J	8	U	90	2	NA	NA	NA	NA
3	J	8	U	90	3	NA	NA	NA	NA
3	J	8	U	90	4	NA	NA	NA	NA
3	J	11	F	270	1	8	34	36	24.6
3	J	11	F	270	2	12	24	39	24.63
3	J	11	F	270	3	11	17	42	23.3
3	J	11	F	270	4	7	23	37	23.28
3	J	13	U	2430	1	NA	NA	NA	NA
3	J	13	U	2430	2	NA	NA	NA	NA
3	J	13	U	2430	3	NA	NA	NA	NA
3	J	13	U	2430	4	NA	NA	NA	NA
3	J	14	F	90	1	11	31	51	25.3667
3	J	14	F	90	2	14	22	51	25.9222
3	J	14	F	90	3	13	NA	46	17.8375
3	J	14	F	90	4	NA	NA	NA	NA
3	J	15	F	0	1	NA	NA	NA	NA
3	J	15	F	0	2	11	16	50	23.6556
3	J	15	F	0	3	11	NA	45	18.8375
3	J	15	F	0	4	1	NA	5	25
4	A	1	F	0	1	6	13.5	24	23.37
4	A	1	F	0	2	NA	NA	NA	NA
4	A	1	F	0	3	4	7.5	22	25.4667
4	A	1	F	0	4	2	10	29	26.4714
4	A	4	U	810	1	7	18.5	40	30.17
4	A	4	U	810	2	3	NA	NA	NA
4	A	4	U	810	3	3	14	12	30.36
4	A	4	U	810	4	3	8	14	NA
4	A	5	U	2430	1	NA	NA	NA	NA
4	A	5	U	2430	2	NA	NA	NA	NA
4	A	5	U	2430	3	NA	NA	NA	NA
4	A	5	U	2430	4	NA	NA	NA	NA
4	A	7	U	90	1	13	31	84	32.7667
4	A	7	U	90	2	1	15	10	29.2667
4	A	7	U	90	3	4	26	42	27.9375
4	A	7	U	90	4	11	39	94	30.7286
4	A	8	U	0	1	NA	NA	NA	NA
4	A	8	U	0	2	NA	NA	NA	NA
4	A	8	U	0	3	10	10	46	32.27
4	A	8	U	0	4	NA	NA	NA	NA
4	A	9	F	90	1	10	42	70	18.2625
4	A	9	F	90	2	6	34.5	56	19
4	A	9	F	90	3	9	31	49	19.9286
4	A	9	F	90	4	6	NA	55	17.6
4	A	12	F	270	1	7	35.5	39	19.45
4	A	12	F	270	2	13	19	52	21.7222
4	A	12	F	270	3	4	35	25	20.1375
4	A	12	F	270	4	11	40	104	15.6
4	A	13	U	270	1	NA	NA	NA	NA
4	A	13	U	270	2	NA	NA	NA	NA
4	A	13	U	270	3	NA	NA	NA	NA
4	A	13	U	270	4	3	6	12	26.7333
4	A	15	F	810	1	NA	NA	NA	NA
4	A	15	F	810	2	NA	NA	NA	NA
4	A	15	F	810	3	NA	NA	NA	NA
4	A	15	F	810	4	NA	NA	NA	NA
4	A	17	F	2430	1	NA	NA	NA	NA
4	A	17	F	2430	2	NA	NA	NA	NA
4	A	17	F	2430	3	NA	NA	NA	NA
4	A	17	F	2430	4	NA	NA	NA	NA
4	B	3	U	270	1	1	NA	NA	NA
4	B	3	U	270	2	2	NA	NA	NA
4	B	3	U	270	3	4	7	24	29.5333
4	B	3	U	270	4	NA	NA	NA	NA
4	B	4	F	2430	1	NA	NA	NA	NA
4	B	4	F	2430	2	NA	NA	NA	NA
4	B	4	F	2430	3	NA	NA	NA	NA
4	B	4	F	2430	4	NA	NA	NA	NA
4	B	5	F	0	1	NA	NA	NA	NA
4	B	5	F	0	2	NA	NA	NA	NA
4	B	5	F	0	3	NA	NA	NA	NA
4	B	5	F	0	4	NA	NA	NA	NA
4	B	6	U	90	1	NA	NA	NA	NA
4	B	6	U	90	2	NA	NA	NA	NA
4	B	6	U	90	3	NA	NA	NA	NA
4	B	6	U	90	4	NA	NA	NA	NA
4	B	11	F	90	1	NA	NA	NA	NA
4	B	11	F	90	2	NA	NA	NA	NA
4	B	11	F	90	3	15	27	98	16.95
4	B	11	F	90	4	3	56	38	22.9
4	B	12	U	810	1	NA	NA	NA	NA
4	B	12	U	810	2	NA	NA	NA	NA
4	B	12	U	810	3	NA	NA	NA	NA
4	B	12	U	810	4	NA	NA	NA	NA
4	B	15	U	0	1	NA	NA	NA	NA
4	B	15	U	0	2	NA	NA	NA	NA
4	B	15	U	0	3	9	9	46	36.0625
4	B	15	U	0	4	NA	NA	NA	NA
4	B	16	F	270	1	2	10	4	28.65
4	B	16	F	270	2	12	34	81	23.4625
4	B	16	F	270	3	7	23	43	20.1
4	B	16	F	270	4	12	42	92	18.2857
4	B	19	U	2430	1	NA	NA	NA	NA
4	B	19	U	2430	2	NA	NA	NA	NA
4	B	19	U	2430	3	NA	NA	NA	NA
4	B	19	U	2430	4	NA	NA	NA	NA
4	B	20	F	810	1	8	10	33	27.2
4	B	20	F	810	2	12	10.5	36	27.5375
4	B	20	F	810	3	11	13.5	50	22.2375
4	B	20	F	810	4	NA	NA	NA	NA
4	C	1	U	270	1	NA	NA	NA	NA
4	C	1	U	270	2	NA	NA	NA	NA
4	C	1	U	270	3	NA	NA	NA	NA
4	C	1	U	270	4	NA	NA	NA	NA
4	C	4	U	0	1	NA	NA	NA	NA
4	C	4	U	0	2	NA	NA	NA	NA
4	C	4	U	0	3	NA	NA	NA	NA
4	C	4	U	0	4	NA	NA	NA	NA
4	C	7	U	90	1	7	38	56	30.4375
4	C	7	U	90	2	13	32	68	51.3333
4	C	7	U	90	3	NA	NA	NA	NA
4	C	7	U	90	4	8	40	82	29.2625
4	C	8	U	810	1	NA	NA	NA	NA
4	C	8	U	810	2	NA	NA	NA	NA
4	C	8	U	810	3	NA	NA	NA	NA
4	C	8	U	810	4	1	6.5	8	NA
4	C	13	F	810	1	6	8.5	20	26.7333
4	C	13	F	810	2	10	13	33	29.07
4	C	13	F	810	3	10	16	46	26
4	C	13	F	810	4	5	31	33	24.2333
4	C	15	F	2430	1	NA	NA	NA	NA
4	C	15	F	2430	2	NA	NA	NA	NA
4	C	15	F	2430	3	NA	NA	NA	NA
4	C	15	F	2430	4	NA	NA	NA	NA
4	C	16	F	270	1	8	36	52	24.2625
4	C	16	F	270	2	10	35	65	16.0333
4	C	16	F	270	3	9	35	59	15.4714
4	C	16	F	270	4	NA	NA	NA	NA
4	C	18	U	2430	1	NA	NA	NA	NA
4	C	18	U	2430	2	NA	NA	NA	NA
4	C	18	U	2430	3	NA	NA	NA	NA
4	C	18	U	2430	4	NA	NA	NA	NA
4	C	19	F	90	1	8	32.5	58	27.57
4	C	19	F	90	2	15	34	75	23.6
4	C	19	F	90	3	9	44.5	84	21.3375
4	C	19	F	90	4	NA	NA	NA	NA
4	C	20	F	0	1	12	33.75	102	14.44
4	C	20	F	0	2	NA	NA	NA	NA
4	C	20	F	0	3	NA	NA	NA	NA
4	C	20	F	0	4	NA	NA	NA	NA
4	D	2	F	2430	1	NA	NA	NA	NA
4	D	2	F	2430	2	NA	NA	NA	NA
4	D	2	F	2430	3	NA	NA	NA	NA
4	D	2	F	2430	4	NA	NA	NA	NA
4	D	4	U	810	1	NA	NA	NA	NA
4	D	4	U	810	2	NA	NA	NA	NA
4	D	4	U	810	3	NA	NA	NA	NA
4	D	4	U	810	4	NA	NA	NA	NA
4	D	7	U	90	1	6	42	58	35
4	D	7	U	90	2	NA	NA	NA	NA
4	D	7	U	90	3	9	28.5	80	33.47
4	D	7	U	90	4	NA	NA	NA	NA
4	D	9	U	2430	1	NA	NA	NA	NA
4	D	9	U	2430	2	NA	NA	NA	NA
4	D	9	U	2430	3	NA	NA	NA	NA
4	D	9	U	2430	4	NA	NA	NA	NA
4	D	10	F	810	1	2	12	12	31.2333
4	D	10	F	810	2	NA	NA	NA	NA
4	D	10	F	810	3	3	NA	NA	NA
4	D	10	F	810	4	NA	NA	NA	NA
4	D	11	F	90	1	13	40	84	15.8333
4	D	11	F	90	2	7	20	39	21.7889
4	D	11	F	90	3	9	46	72	17.25
4	D	11	F	90	4	NA	NA	NA	NA
4	D	12	U	270	1	NA	NA	NA	NA
4	D	12	U	270	2	NA	NA	NA	NA
4	D	12	U	270	3	NA	NA	NA	NA
4	D	12	U	270	4	NA	NA	NA	NA
4	D	13	U	0	1	7	15	60	33.6
4	D	13	U	0	2	NA	NA	NA	NA
4	D	13	U	0	3	6	7	26	37.8375
4	D	13	U	0	4	1	NA	NA	NA
4	D	16	F	270	1	NA	NA	NA	NA
4	D	16	F	270	2	11	46	69	20.8333
4	D	16	F	270	3	8	39	64	19.4625
4	D	16	F	270	4	11	46	92	13.1625
4	D	18	F	0	1	2	11.5	18	29.2
4	D	18	F	0	2	3	7.5	6	28.9333
4	D	18	F	0	3	3	8	11	26.2375
4	D	18	F	0	4	NA	NA	NA	NA
4	E	3	U	0	1	NA	NA	NA	NA
4	E	3	U	0	2	NA	NA	NA	NA
4	E	3	U	0	3	19	14.5	82	30.07
4	E	3	U	0	4	NA	NA	NA	NA
4	E	5	U	2430	1	NA	NA	NA	NA
4	E	5	U	2430	2	NA	NA	NA	NA
4	E	5	U	2430	3	NA	NA	NA	NA
4	E	5	U	2430	4	NA	NA	NA	NA
4	E	6	U	810	1	NA	NA	NA	NA
4	E	6	U	810	2	NA	NA	NA	NA
4	E	6	U	810	3	NA	NA	NA	NA
4	E	6	U	810	4	NA	NA	NA	NA
4	E	8	F	0	1	10	28.1667	88	23.9333
4	E	8	F	0	2	2	NA	NA	NA
4	E	8	F	0	3	14	36	87	18.8625
4	E	8	F	0	4	3	20	12	22.4286
4	E	9	F	810	1	3	12	6	23.4
4	E	9	F	810	2	NA	NA	NA	NA
4	E	9	F	810	3	11	12	50	27.5
4	E	9	F	810	4	7	11	29	29.2556
4	E	12	F	90	1	4	37	66	24.1714
4	E	12	F	90	2	9	20	48	25.7375
4	E	12	F	90	3	NA	NA	NA	NA
4	E	12	F	90	4	7	21	42	25.5286
4	E	14	F	270	1	9	10	33	20.1333
4	E	14	F	270	2	2	NA	NA	NA
4	E	14	F	270	3	14	13	48	23.9
4	E	14	F	270	4	NA	NA	NA	NA
4	E	16	F	2430	1	NA	NA	NA	NA
4	E	16	F	2430	2	NA	NA	NA	NA
4	E	16	F	2430	3	NA	NA	NA	NA
4	E	16	F	2430	4	NA	NA	NA	NA
4	E	17	U	90	1	NA	NA	NA	NA
4	E	17	U	90	2	NA	NA	NA	NA
4	E	17	U	90	3	NA	NA	NA	NA
4	E	17	U	90	4	NA	NA	NA	NA
4	E	18	U	270	1	NA	NA	NA	NA
4	E	18	U	270	2	NA	NA	NA	NA
4	E	18	U	270	3	NA	NA	NA	NA
4	E	18	U	270	4	NA	NA	NA	NA
4	F	6	U	270	1	1	NA	NA	NA
4	F	6	U	270	2	NA	NA	NA	NA
4	F	6	U	270	3	NA	NA	NA	NA
4	F	6	U	270	4	NA	NA	NA	NA
4	F	7	F	270	1	12	33	82	25.73
4	F	7	F	270	2	NA	NA	NA	NA
4	F	7	F	270	3	12	36	58	21.1
4	F	7	F	270	4	7	30	43	18.46
4	F	8	U	2430	1	NA	NA	NA	NA
4	F	8	U	2430	2	NA	NA	NA	NA
4	F	8	U	2430	3	NA	NA	NA	NA
4	F	8	U	2430	4	NA	NA	NA	NA
4	F	10	U	810	1	NA	NA	NA	NA
4	F	10	U	810	2	1	NA	NA	NA
4	F	10	U	810	3	NA	NA	NA	NA
4	F	10	U	810	4	NA	NA	NA	NA
4	F	13	F	2430	1	NA	NA	NA	NA
4	F	13	F	2430	2	NA	NA	NA	NA
4	F	13	F	2430	3	NA	NA	NA	NA
4	F	13	F	2430	4	NA	NA	NA	NA
4	F	14	U	0	1	4	18.25	30	28.7
4	F	14	U	0	2	20	37.5	160	27.7625
4	F	14	U	0	3	7	33	72	33.1
4	F	14	U	0	4	20	26.7	96	30.2286
4	F	15	F	0	1	2	47	48	15.6667
4	F	15	F	0	2	10	3	60	22.8
4	F	15	F	0	3	10	27	47	24.87
4	F	15	F	0	4	12	NA	85	18.3625
4	F	18	F	810	1	7	7	39	24.93
4	F	18	F	810	2	5	10	23	26.6
4	F	18	F	810	3	4	10	14	28.3
4	F	18	F	810	4	NA	NA	NA	NA
4	F	19	F	90	1	9	22.5	38	21.33
4	F	19	F	90	2	5	5	12	27.9667
4	F	19	F	90	3	6	52	109	16.1667
4	F	19	F	90	4	NA	NA	NA	NA
4	F	20	U	90	1	9	25.3	62	34.77
4	F	20	U	90	2	11	25	98	31.8
4	F	20	U	90	3	14	15.5	68	34.3625
4	F	20	U	90	4	18	22.5	122	35.4286
4	G	1	U	0	1	17	9	66	28.9625
4	G	1	U	0	2	NA	NA	NA	NA
4	G	1	U	0	3	6	5.5	26	31.87
4	G	1	U	0	4	1	NA	NA	NA
4	G	4	U	2430	1	NA	NA	NA	NA
4	G	4	U	2430	2	NA	NA	NA	NA
4	G	4	U	2430	3	NA	NA	NA	NA
4	G	4	U	2430	4	NA	NA	NA	NA
4	G	6	F	90	1	3	31	15	17.8333
4	G	6	F	90	2	5	27	41	16.5286
4	G	6	F	90	3	16	27	72	39.6
4	G	6	F	90	4	11	40	91	18.64
4	G	7	F	2430	1	NA	NA	NA	NA
4	G	7	F	2430	2	NA	NA	NA	NA
4	G	7	F	2430	3	NA	NA	NA	NA
4	G	7	F	2430	4	NA	NA	NA	NA
4	G	8	U	270	1	NA	NA	NA	NA
4	G	8	U	270	2	NA	NA	NA	NA
4	G	8	U	270	3	NA	NA	NA	NA
4	G	8	U	270	4	NA	NA	NA	NA
4	G	11	U	90	1	11	37	132	30.8714
4	G	11	U	90	2	NA	NA	NA	NA
4	G	11	U	90	3	7	29.5	66	31.9333
4	G	11	U	90	4	7	31	48	36.6
4	G	13	U	810	1	1	NA	NA	NA
4	G	13	U	810	2	NA	NA	NA	NA
4	G	13	U	810	3	NA	NA	NA	NA
4	G	13	U	810	4	NA	NA	NA	NA
4	G	16	F	0	1	13	38.5	70	18.7333
4	G	16	F	0	2	5	25.5	63	23.2889
4	G	16	F	0	3	10	16.5	53	21.8875
4	G	16	F	0	4	10	34	59	18.0625
4	G	18	F	810	1	6	18	33	24
4	G	18	F	810	2	NA	NA	NA	NA
4	G	18	F	810	3	9	13.5	33	30.6
4	G	18	F	810	4	NA	NA	NA	NA
4	G	20	F	270	1	NA	NA	NA	NA
4	G	20	F	270	2	9	67.5	117	19.5
4	G	20	F	270	3	NA	NA	NA	NA
4	G	20	F	270	4	3	31.5	25	22.06
4	H	2	U	810	1	NA	NA	NA	NA
4	H	2	U	810	2	NA	NA	NA	NA
4	H	2	U	810	3	NA	NA	NA	NA
4	H	2	U	810	4	NA	NA	NA	NA
4	H	6	F	2430	1	NA	NA	NA	NA
4	H	6	F	2430	2	NA	NA	NA	NA
4	H	6	F	2430	3	NA	NA	NA	NA
4	H	6	F	2430	4	NA	NA	NA	NA
4	H	8	U	2430	1	NA	NA	NA	NA
4	H	8	U	2430	2	NA	NA	NA	NA
4	H	8	U	2430	3	NA	NA	NA	NA
4	H	8	U	2430	4	NA	NA	NA	NA
4	H	10	U	90	1	17	25	118	33.1
4	H	10	U	90	2	NA	NA	NA	NA
4	H	10	U	90	3	8	27	62	31.5375
4	H	10	U	90	4	6	32	48	37.27
4	H	11	F	0	1	8	38	56	17.2667
4	H	11	F	0	2	14	36.3333	70	18.68
4	H	11	F	0	3	8	37	45	18.17
4	H	11	F	0	4	7	21.5	38	19.0571
4	H	13	F	270	1	6	51.5	104	13.1
4	H	13	F	270	2	9	31.6667	52	16.1222
4	H	13	F	270	3	14	46	76	23.5286
4	H	13	F	270	4	NA	NA	NA	NA
4	H	15	U	0	1	NA	NA	NA	NA
4	H	15	U	0	2	NA	NA	NA	NA
4	H	15	U	0	3	NA	NA	NA	NA
4	H	15	U	0	4	NA	NA	NA	NA
4	H	16	U	270	1	NA	NA	NA	NA
4	H	16	U	270	2	NA	NA	NA	NA
4	H	16	U	270	3	NA	NA	NA	NA
4	H	16	U	270	4	NA	NA	NA	NA
4	H	17	F	810	1	3	32.3333	56	23.3
4	H	17	F	810	2	1	NA	NA	NA
4	H	17	F	810	3	13	28.5	86	21.3375
4	H	17	F	810	4	10	29.5	75	22.76
4	H	19	F	90	1	NA	NA	NA	NA
4	H	19	F	90	2	7	32	33	16.4333
4	H	19	F	90	3	NA	NA	NA	NA
4	H	19	F	90	4	13	52	111	15.5333
4	I	1	U	90	1	NA	NA	NA	NA
4	I	1	U	90	2	NA	NA	NA	NA
4	I	1	U	90	3	NA	NA	NA	NA
4	I	1	U	90	4	NA	NA	NA	NA
4	I	3	F	270	1	13	34.5	9	14.8333
4	I	3	F	270	2	14	47	94	13.8667
4	I	3	F	270	3	13	34	58	19
4	I	3	F	270	4	14	30	73	17.0333
4	I	4	U	270	1	5	26.3	48	31.3
4	I	4	U	270	2	4	37.3	54	62.4333
4	I	4	U	270	3	10	18.5	78	32.8625
4	I	4	U	270	4	11	28	90	32.1571
4	I	5	F	0	1	6	39	75	19
4	I	5	F	0	2	2	46.5	45	13.7625
4	I	5	F	0	3	8	34.3333	48	19.3
4	I	5	F	0	4	9	31	50	18.6
4	I	6	F	810	1	10	32	53	19.43
4	I	6	F	810	2	10	39	54	17.6667
4	I	6	F	810	3	8	41	53	12.3
4	I	6	F	810	4	5	28.5	36	19.8333
4	I	7	U	810	1	8	10.2	28	46.53
4	I	7	U	810	2	10	40.3	80	41.7667
4	I	7	U	810	3	12	15.2	54	NA
4	I	7	U	810	4	9	NA	60	37.4556
4	I	8	F	2430	1	NA	NA	NA	NA
4	I	8	F	2430	2	NA	NA	NA	NA
4	I	8	F	2430	3	NA	NA	NA	NA
4	I	8	F	2430	4	NA	NA	NA	NA
4	I	9	U	2430	1	NA	NA	NA	NA
4	I	9	U	2430	2	NA	NA	NA	NA
4	I	9	U	2430	3	NA	NA	NA	NA
4	I	9	U	2430	4	NA	NA	NA	NA
4	I	12	F	90	1	10	25.5	52	22.35
4	I	12	F	90	2	9	33	55	21.5286
4	I	12	F	90	3	11	23	63	21.3667
4	I	12	F	90	4	7	28.5	52	19.0714
4	I	15	U	0	1	11	35	56	30.33
4	I	15	U	0	2	9	17.5	56	29.8667
4	I	15	U	0	3	11	NA	79	32.7
4	I	15	U	0	4	1	39	20	NA
4	J	1	U	270	1	8	24.8	62	31.4
4	J	1	U	270	2	10	17.7	60	31.1
4	J	1	U	270	3	9	15	58	29.2286
4	J	1	U	270	4	19	17.4	98	29.7
4	J	2	F	810	1	8	50	58	17.6
4	J	2	F	810	2	6	35	50	21.98
4	J	2	F	810	3	2	42.5	20	22.1667
4	J	2	F	810	4	14	41	77	17.1
4	J	3	F	2430	1	NA	NA	NA	NA
4	J	3	F	2430	2	NA	NA	NA	NA
4	J	3	F	2430	3	NA	NA	NA	NA
4	J	3	F	2430	4	NA	NA	NA	NA
4	J	4	U	810	1	16	41	88	34.0667
4	J	4	U	810	2	NA	NA	NA	NA
4	J	4	U	810	3	NA	NA	NA	NA
4	J	4	U	810	4	NA	NA	NA	NA
4	J	5	U	0	1	NA	NA	NA	NA
4	J	5	U	0	2	NA	NA	NA	NA
4	J	5	U	0	3	10	25	54	33.8
4	J	5	U	0	4	10	32.8	56	35.1286
4	J	8	U	90	1	NA	NA	NA	NA
4	J	8	U	90	2	NA	NA	NA	NA
4	J	8	U	90	3	NA	NA	NA	NA
4	J	8	U	90	4	NA	NA	NA	NA
4	J	11	F	270	1	10	45	47	18.13
4	J	11	F	270	2	12	38.5	59	20.7
4	J	11	F	270	3	11	26.5	52	19.9333
4	J	11	F	270	4	6	21.5	56	20.88
4	J	13	U	2430	1	NA	NA	NA	NA
4	J	13	U	2430	2	NA	NA	NA	NA
4	J	13	U	2430	3	NA	NA	NA	NA
4	J	13	U	2430	4	NA	NA	NA	NA
4	J	14	F	90	1	11	44.5	72	17.8667
4	J	14	F	90	2	14	NA	84	17.6333
4	J	14	F	90	3	14	26	71	21.3
4	J	14	F	90	4	NA	NA	NA	NA
4	J	15	F	0	1	1	12	4	21.5
4	J	15	F	0	2	12	35	71	16
4	J	15	F	0	3	12	52.5	103	19
4	J	15	F	0	4	1	NA	10	20.6714
5	A	1	F	0	1	5	16	26	20.9
5	A	1	F	0	2	NA	NA	NA	NA
5	A	1	F	0	3	7	NA	25	24.1333
5	A	1	F	0	4	3	11	21	24.3286
5	A	4	U	810	1	7	36	46	32.07
5	A	4	U	810	2	2	NA	NA	NA
5	A	4	U	810	3	1	4	14	35.56
5	A	4	U	810	4	3	12	9	32
5	A	5	U	2430	1	NA	NA	NA	NA
5	A	5	U	2430	2	NA	NA	NA	NA
5	A	5	U	2430	3	NA	NA	NA	NA
5	A	5	U	2430	4	NA	NA	NA	NA
5	A	7	U	90	1	9	55	104	32.4333
5	A	7	U	90	2	1	28	13	17.1
5	A	7	U	90	3	6	58	84	35.1625
5	A	7	U	90	4	7	44	58	30.6
5	A	8	U	0	1	NA	NA	NA	NA
5	A	8	U	0	2	NA	NA	NA	NA
5	A	8	U	0	3	8	19	57	29.07
5	A	8	U	0	4	NA	NA	NA	NA
5	A	9	F	90	1	11	43	83	15.5
5	A	9	F	90	2	9	34.5	70	28.5667
5	A	9	F	90	3	11	38	53	17.9286
5	A	9	F	90	4	9	26	57	21.1
5	A	12	F	270	1	7	39	45	23.6
5	A	12	F	270	2	13	21.5	61	17.9556
5	A	12	F	270	3	5	43	43	21.5
5	A	12	F	270	4	12	40.5	133	13.8857
5	A	13	U	270	1	NA	NA	NA	NA
5	A	13	U	270	2	NA	NA	NA	NA
5	A	13	U	270	3	NA	NA	NA	NA
5	A	13	U	270	4	3	11	14	29.9667
5	A	15	F	810	1	1	NA	NA	NA
5	A	15	F	810	2	1	NA	NA	NA
5	A	15	F	810	3	NA	NA	NA	NA
5	A	15	F	810	4	7	NA	NA	NA
5	A	17	F	2430	1	NA	NA	NA	NA
5	A	17	F	2430	2	NA	NA	NA	NA
5	A	17	F	2430	3	NA	NA	NA	NA
5	A	17	F	2430	4	NA	NA	NA	NA
5	B	3	U	270	1	1	5	6	NA
5	B	3	U	270	2	2	8	15	25.54
5	B	3	U	270	3	7	18	50	33.4667
5	B	3	U	270	4	NA	NA	NA	NA
5	B	4	F	2430	1	NA	NA	NA	NA
5	B	4	F	2430	2	NA	NA	NA	NA
5	B	4	F	2430	3	NA	NA	NA	NA
5	B	4	F	2430	4	NA	NA	NA	NA
5	B	5	F	0	1	3	NA	NA	NA
5	B	5	F	0	2	NA	NA	NA	NA
5	B	5	F	0	3	NA	NA	NA	NA
5	B	5	F	0	4	NA	NA	NA	NA
5	B	6	U	90	1	NA	NA	NA	NA
5	B	6	U	90	2	NA	NA	NA	NA
5	B	6	U	90	3	NA	NA	NA	NA
5	B	6	U	90	4	NA	NA	NA	NA
5	B	11	F	90	1	NA	NA	NA	NA
5	B	11	F	90	2	NA	NA	NA	NA
5	B	11	F	90	3	14	28.5	130	16.4
5	B	11	F	90	4	4	35.5	81	20.1143
5	B	12	U	810	1	NA	NA	NA	NA
5	B	12	U	810	2	NA	NA	NA	NA
5	B	12	U	810	3	NA	NA	NA	NA
5	B	12	U	810	4	NA	NA	NA	NA
5	B	15	U	0	1	NA	NA	NA	NA
5	B	15	U	0	2	NA	NA	NA	NA
5	B	15	U	0	3	8	16	88	35.3625
5	B	15	U	0	4	NA	NA	NA	NA
5	B	16	F	270	1	2	15	6	14.6
5	B	16	F	270	2	15	37	93	20.1875
5	B	16	F	270	3	5	25.6667	45	20.6125
5	B	16	F	270	4	7	37.75	97	18.3286
5	B	19	U	2430	1	NA	NA	NA	NA
5	B	19	U	2430	2	NA	NA	NA	NA
5	B	19	U	2430	3	NA	NA	NA	NA
5	B	19	U	2430	4	NA	NA	NA	NA
5	B	20	F	810	1	10	11	28	25.47
5	B	20	F	810	2	11	9	35	25.4625
5	B	20	F	810	3	12	13	40	27.8375
5	B	20	F	810	4	NA	NA	NA	NA
5	C	1	U	270	1	NA	NA	NA	NA
5	C	1	U	270	2	NA	NA	NA	NA
5	C	1	U	270	3	NA	NA	NA	NA
5	C	1	U	270	4	NA	NA	NA	NA
5	C	4	U	0	1	NA	NA	NA	NA
5	C	4	U	0	2	NA	NA	NA	NA
5	C	4	U	0	3	NA	NA	NA	NA
5	C	4	U	0	4	NA	NA	NA	NA
5	C	7	U	90	1	6	60	58	30.8625
5	C	7	U	90	2	10	46	82	23.8
5	C	7	U	90	3	NA	NA	NA	NA
5	C	7	U	90	4	7	67	83	34.5
5	C	8	U	810	1	NA	NA	NA	NA
5	C	8	U	810	2	NA	NA	NA	NA
5	C	8	U	810	3	NA	NA	NA	NA
5	C	8	U	810	4	1	11	9	16.13
5	C	13	F	810	1	6	12	23	21.1333
5	C	13	F	810	2	11	17	40	31.17
5	C	13	F	810	3	9	21	43	23.8
5	C	13	F	810	4	4	36	30	33.1
5	C	15	F	2430	1	NA	NA	NA	NA
5	C	15	F	2430	2	NA	NA	NA	NA
5	C	15	F	2430	3	NA	NA	NA	NA
5	C	15	F	2430	4	NA	NA	NA	NA
5	C	16	F	270	1	8	45	74	17.1375
5	C	16	F	270	2	8	33	66	21.1667
5	C	16	F	270	3	8	40	76	19.6714
5	C	16	F	270	4	NA	NA	NA	NA
5	C	18	U	2430	1	NA	NA	NA	NA
5	C	18	U	2430	2	NA	NA	NA	NA
5	C	18	U	2430	3	NA	NA	NA	NA
5	C	18	U	2430	4	NA	NA	NA	NA
5	C	19	F	90	1	8	43	73	19.9
5	C	19	F	90	2	14	37	78	20.3667
5	C	19	F	90	3	9	50	98	14.5625
5	C	19	F	90	4	NA	NA	NA	NA
5	C	20	F	0	1	14	35	152	24.16
5	C	20	F	0	2	11	33	43	24.5556
5	C	20	F	0	3	12	30	54	17.6
5	C	20	F	0	4	11	27.75	91	18.9833
5	D	2	F	2430	1	NA	NA	NA	NA
5	D	2	F	2430	2	NA	NA	NA	NA
5	D	2	F	2430	3	NA	NA	NA	NA
5	D	2	F	2430	4	NA	NA	NA	NA
5	D	4	U	810	1	NA	NA	NA	NA
5	D	4	U	810	2	NA	NA	NA	NA
5	D	4	U	810	3	NA	NA	NA	NA
5	D	4	U	810	4	NA	NA	NA	NA
5	D	7	U	90	1	5	54	92	30.23
5	D	7	U	90	2	NA	NA	NA	NA
5	D	7	U	90	3	7	41	162	37.03
5	D	7	U	90	4	NA	NA	NA	NA
5	D	9	U	2430	1	NA	NA	NA	NA
5	D	9	U	2430	2	NA	NA	NA	NA
5	D	9	U	2430	3	NA	NA	NA	NA
5	D	9	U	2430	4	NA	NA	NA	NA
5	D	10	F	810	1	2	16	4	21.5667
5	D	10	F	810	2	NA	NA	NA	NA
5	D	10	F	810	3	5	NA	NA	NA
5	D	10	F	810	4	NA	NA	NA	NA
5	D	11	F	90	1	13	44	114	24.0333
5	D	11	F	90	2	7	25.5	46	25.6889
5	D	11	F	90	3	8	53	83	20.05
5	D	11	F	90	4	NA	NA	NA	NA
5	D	12	U	270	1	NA	NA	NA	NA
5	D	12	U	270	2	NA	NA	NA	NA
5	D	12	U	270	3	NA	NA	NA	NA
5	D	12	U	270	4	NA	NA	NA	NA
5	D	13	U	0	1	9	16	91	28.6
5	D	13	U	0	2	NA	NA	NA	NA
5	D	13	U	0	3	4	12	49	22.4625
5	D	13	U	0	4	NA	NA	NA	NA
5	D	16	F	270	1	1	NA	NA	NA
5	D	16	F	270	2	9	51	94	20.3
5	D	16	F	270	3	7	28.5	113	21.9125
5	D	16	F	270	4	10	40	70	13.0625
5	D	18	F	0	1	2	23	25	25.0286
5	D	18	F	0	2	4	18.5	38	29.4333
5	D	18	F	0	3	3	24.5	28	26.5875
5	D	18	F	0	4	NA	NA	NA	NA
5	E	3	U	0	1	NA	NA	NA	NA
5	E	3	U	0	2	NA	NA	NA	NA
5	E	3	U	0	3	9	26	95	29.6
5	E	3	U	0	4	NA	NA	NA	NA
5	E	5	U	2430	1	NA	NA	NA	NA
5	E	5	U	2430	2	NA	NA	NA	NA
5	E	5	U	2430	3	NA	NA	NA	NA
5	E	5	U	2430	4	NA	NA	NA	NA
5	E	6	U	810	1	NA	NA	NA	NA
5	E	6	U	810	2	NA	NA	NA	NA
5	E	6	U	810	3	NA	NA	NA	NA
5	E	6	U	810	4	NA	NA	NA	NA
5	E	8	F	0	1	12	30.6667	113	20.3
5	E	8	F	0	2	2	NA	NA	NA
5	E	8	F	0	3	13	37.6667	113	24.65
5	E	8	F	0	4	NA	NA	NA	NA
5	E	9	F	810	1	4	14	8	23.85
5	E	9	F	810	2	NA	NA	NA	NA
5	E	9	F	810	3	10	17	53	25.2
5	E	9	F	810	4	8	15.5	27	18.7
5	E	12	F	90	1	6	33.5	104	20.5
5	E	12	F	90	2	9	22	47	16.5625
5	E	12	F	90	3	NA	NA	NA	NA
5	E	12	F	90	4	8	20	82	21.9143
5	E	14	F	270	1	8	10	36	17.1333
5	E	14	F	270	2	3	NA	NA	NA
5	E	14	F	270	3	10	13	40	18.7625
5	E	14	F	270	4	NA	NA	NA	NA
5	E	16	F	2430	1	NA	NA	NA	NA
5	E	16	F	2430	2	NA	NA	NA	NA
5	E	16	F	2430	3	NA	NA	NA	NA
5	E	16	F	2430	4	NA	NA	NA	NA
5	E	17	U	90	1	NA	NA	NA	NA
5	E	17	U	90	2	NA	NA	NA	NA
5	E	17	U	90	3	NA	NA	NA	NA
5	E	17	U	90	4	NA	NA	NA	NA
5	E	18	U	270	1	NA	NA	NA	NA
5	E	18	U	270	2	NA	NA	NA	NA
5	E	18	U	270	3	NA	NA	NA	NA
5	E	18	U	270	4	NA	NA	NA	NA
5	F	6	U	270	1	1	8	8	35.0667
5	F	6	U	270	2	NA	NA	NA	NA
5	F	6	U	270	3	NA	NA	NA	NA
5	F	6	U	270	4	NA	NA	NA	NA
5	F	7	F	270	1	12	34	104	16.6
5	F	7	F	270	2	NA	NA	NA	NA
5	F	7	F	270	3	11	40	71	17.2375
5	F	7	F	270	4	6	31	45	26.04
5	F	8	U	2430	1	NA	NA	NA	NA
5	F	8	U	2430	2	NA	NA	NA	NA
5	F	8	U	2430	3	NA	NA	NA	NA
5	F	8	U	2430	4	NA	NA	NA	NA
5	F	10	U	810	1	NA	NA	NA	NA
5	F	10	U	810	2	NA	NA	NA	NA
5	F	10	U	810	3	NA	NA	NA	NA
5	F	10	U	810	4	NA	NA	NA	NA
5	F	13	F	2430	1	NA	NA	NA	NA
5	F	13	F	2430	2	NA	NA	NA	NA
5	F	13	F	2430	3	NA	NA	NA	NA
5	F	13	F	2430	4	NA	NA	NA	NA
5	F	14	U	0	1	2	27	26	25.5333
5	F	14	U	0	2	13	55	166	35.2625
5	F	14	U	0	3	6	47	74	29.5375
5	F	14	U	0	4	10	34.5	102	29.8571
5	F	15	F	0	1	2	51	73	19.3333
5	F	15	F	0	2	10	32	54	18.1
5	F	15	F	0	3	9	36	45	17.83
5	F	15	F	0	4	10	29.5	94	16.3875
5	F	18	F	810	1	7	10	34	23.57
5	F	18	F	810	2	6	14	25	17.9667
5	F	18	F	810	3	2	13	12	26.4375
5	F	18	F	810	4	NA	NA	NA	NA
5	F	19	F	90	1	8	26	40	27.53
5	F	19	F	90	2	5	7	12	18.5
5	F	19	F	90	3	10	54	140	23.9333
5	F	19	F	90	4	NA	NA	NA	NA
5	F	20	U	90	1	7	39	67	32.47
5	F	20	U	90	2	10	42	108	35.7
5	F	20	U	90	3	13	20	104	55.6375
5	F	20	U	90	4	11	31	118	38.3
5	G	1	U	0	1	13	13	86	26.3625
5	G	1	U	0	2	NA	NA	NA	NA
5	G	1	U	0	3	6	8	33	25.5
5	G	1	U	0	4	1	7	6	28.4
5	G	4	U	2430	1	NA	NA	NA	NA
5	G	4	U	2430	2	NA	NA	NA	NA
5	G	4	U	2430	3	NA	NA	NA	NA
5	G	4	U	2430	4	NA	NA	NA	NA
5	G	6	F	90	1	3	33	16	14.2
5	G	6	F	90	2	6	27.5	46	20.6286
5	G	6	F	90	3	20	41	112	19.0889
5	G	6	F	90	4	8	29.5	99	23.75
5	G	7	F	2430	1	NA	NA	NA	NA
5	G	7	F	2430	2	NA	NA	NA	NA
5	G	7	F	2430	3	NA	NA	NA	NA
5	G	7	F	2430	4	NA	NA	NA	NA
5	G	8	U	270	1	NA	NA	NA	NA
5	G	8	U	270	2	NA	NA	NA	NA
5	G	8	U	270	3	NA	NA	NA	NA
5	G	8	U	270	4	NA	NA	NA	NA
5	G	11	U	90	1	NA	NA	NA	NA
5	G	11	U	90	2	6	60	66	64.6333
5	G	11	U	90	3	5	53	54	34.6667
5	G	11	U	90	4	9	58	114	52.8667
5	G	13	U	810	1	3	10	16	33.1
5	G	13	U	810	2	NA	NA	NA	NA
5	G	13	U	810	3	NA	NA	NA	NA
5	G	13	U	810	4	NA	NA	NA	NA
5	G	16	F	0	1	13	26.5	90	19.8333
5	G	16	F	0	2	6	27	60	16.7667
5	G	16	F	0	3	8	33	65	20.4625
5	G	16	F	0	4	9	30.6667	66	18.2
5	G	18	F	810	1	6	21	44	19.24
5	G	18	F	810	2	NA	NA	NA	NA
5	G	18	F	810	3	7	16	37	29.5
5	G	18	F	810	4	NA	NA	NA	NA
5	G	20	F	270	1	NA	NA	NA	NA
5	G	20	F	270	2	10	67	172	19.6556
5	G	20	F	270	3	NA	NA	NA	NA
5	G	20	F	270	4	5	40	37	26.36
5	H	2	U	810	1	NA	NA	NA	NA
5	H	2	U	810	2	NA	NA	NA	NA
5	H	2	U	810	3	NA	NA	NA	NA
5	H	2	U	810	4	NA	NA	NA	NA
5	H	6	F	2430	1	NA	NA	NA	NA
5	H	6	F	2430	2	NA	NA	NA	NA
5	H	6	F	2430	3	NA	NA	NA	NA
5	H	6	F	2430	4	NA	NA	NA	NA
5	H	8	U	2430	1	NA	NA	NA	NA
5	H	8	U	2430	2	NA	NA	NA	NA
5	H	8	U	2430	3	NA	NA	NA	NA
5	H	8	U	2430	4	NA	NA	NA	NA
5	H	10	U	90	1	11	35	104	33.83
5	H	10	U	90	2	NA	NA	NA	NA
5	H	10	U	90	3	6	46	69	44.6625
5	H	10	U	90	4	4	57	32	73.27
5	H	11	F	0	1	7	42	91	21.0667
5	H	11	F	0	2	11	39	84	20.42
5	H	11	F	0	3	NA	NA	NA	NA
5	H	11	F	0	4	8	26.6667	47	14.6714
5	H	13	F	270	1	4	55	123	15
5	H	13	F	270	2	7	35	50	19.6667
5	H	13	F	270	3	8	43	50	13.6286
5	H	13	F	270	4	12	28	72	20.7333
5	H	15	U	0	1	NA	NA	NA	NA
5	H	15	U	0	2	NA	NA	NA	NA
5	H	15	U	0	3	NA	NA	NA	NA
5	H	15	U	0	4	NA	NA	NA	NA
5	H	16	U	270	1	NA	NA	NA	NA
5	H	16	U	270	2	NA	NA	NA	NA
5	H	16	U	270	3	NA	NA	NA	NA
5	H	16	U	270	4	NA	NA	NA	NA
5	H	17	F	810	1	3	35	78	22.8
5	H	17	F	810	2	1	NA	NA	NA
5	H	17	F	810	3	12	33	122	21.775
5	H	17	F	810	4	10	33	99	19.68
5	H	19	F	90	1	NA	NA	NA	NA
5	H	19	F	90	2	7	39.5	50	18.7
5	H	19	F	90	3	NA	NA	NA	NA
5	H	19	F	90	4	11	NA	176	20.3
5	I	1	U	90	1	NA	NA	NA	NA
5	I	1	U	90	2	NA	NA	NA	NA
5	I	1	U	90	3	NA	NA	NA	NA
5	I	1	U	90	4	NA	NA	NA	NA
5	I	3	F	270	1	6	48.5	68	21.3
5	I	3	F	270	2	14	NA	86	16.8
5	I	3	F	270	3	14	35.5	65	21.9714
5	I	3	F	270	4	16	44	88	19.4833
5	I	4	U	270	1	3	41	41	30.96
5	I	4	U	270	2	4	59	72	33.2
5	I	4	U	270	3	6	25	84	35.9
5	I	4	U	270	4	9	37	62	30.7
5	I	5	F	0	1	6	43.5	110	22
5	I	5	F	0	2	2	52	68	18.2
5	I	5	F	0	3	8	35.3333	68	20.0125
5	I	5	F	0	4	8	37	63	16.8
5	I	6	F	810	1	11	36.5	63	23.8
5	I	6	F	810	2	10	42.5	70	21.9667
5	I	6	F	810	3	11	46.5	47	17.3286
5	I	6	F	810	4	5	34	46	19.7
5	I	7	U	810	1	6	18	36	43.8
5	I	7	U	810	2	7	59	72	34.8
5	I	7	U	810	3	7	26	59	48.6667
5	I	7	U	810	4	8	67	60	40.5667
5	I	8	F	2430	1	NA	NA	NA	NA
5	I	8	F	2430	2	NA	NA	NA	NA
5	I	8	F	2430	3	NA	NA	NA	NA
5	I	8	F	2430	4	NA	NA	NA	NA
5	I	9	U	2430	1	NA	NA	NA	NA
5	I	9	U	2430	2	NA	NA	NA	NA
5	I	9	U	2430	3	NA	NA	NA	NA
5	I	9	U	2430	4	NA	NA	NA	NA
5	I	12	F	90	1	10	33	69	21.95
5	I	12	F	90	2	11	36.5	88	20.2
5	I	12	F	90	3	15	26	84	25.4889
5	I	12	F	90	4	10	NA	70	22.1143
5	I	15	U	0	1	7	59	52	28.57
5	I	15	U	0	2	9	25	66	32.6667
5	I	15	U	0	3	6	20	44	30.3375
5	I	15	U	0	4	8	56	74	30.1714
5	J	1	U	270	1	6	38	52	29.5333
5	J	1	U	270	2	NA	NA	NA	NA
5	J	1	U	270	3	7	25	40	25.3
5	J	1	U	270	4	9	28	90	26.7333
5	J	2	F	810	1	8	26.5	72	27.43
5	J	2	F	810	2	6	40	50	21.38
5	J	2	F	810	3	5	45.5	27	21.0667
5	J	2	F	810	4	15	44	104	18.7
5	J	3	F	2430	1	NA	NA	NA	NA
5	J	3	F	2430	2	NA	NA	NA	NA
5	J	3	F	2430	3	NA	NA	NA	NA
5	J	3	F	2430	4	NA	NA	NA	NA
5	J	4	U	810	1	NA	NA	NA	NA
5	J	4	U	810	2	NA	NA	NA	NA
5	J	4	U	810	3	NA	NA	NA	NA
5	J	4	U	810	4	NA	NA	NA	NA
5	J	5	U	0	1	6	58.5	60	30.2333
5	J	5	U	0	2	NA	NA	NA	NA
5	J	5	U	0	3	6	48	50	29.2
5	J	5	U	0	4	5	56	54	37.4143
5	J	8	U	90	1	NA	NA	NA	NA
5	J	8	U	90	2	NA	NA	NA	NA
5	J	8	U	90	3	NA	NA	NA	NA
5	J	8	U	90	4	6	NA	NA	NA
5	J	11	F	270	1	14	48	62	20.2
5	J	11	F	270	2	14	23.5	71	16.67
5	J	11	F	270	3	12	28	60	19
5	J	11	F	270	4	9	42	69	22.04
5	J	13	U	2430	1	NA	NA	NA	NA
5	J	13	U	2430	2	NA	NA	NA	NA
5	J	13	U	2430	3	NA	NA	NA	NA
5	J	13	U	2430	4	NA	NA	NA	NA
5	J	14	F	90	1	13	43.75	96	23.7333
5	J	14	F	90	2	13	35	138	27.7333
5	J	14	F	90	3	14	27.5	77	27.7375
5	J	14	F	90	4	NA	NA	NA	NA
5	J	15	F	0	1	1	15	6	17.6
5	J	15	F	0	2	14	18	80	20.5
5	J	15	F	0	3	13	15	138	29.3375
[truncated: 2,201 more rows]
