# Supplementary material for: Copper Uptake and Its Effects on Two Riparian Plant Species, the Native Urtica dioica, and the Invasive Fallopia japonica
Source: Plants (Basel). 2023 Jan 19;12(3):481. doi: 10.3390/plants12030481 (PMC9921552; doi:10.3390/plants12030481)
Supplement: Supplementary file 1 [file plants-12-00481-s001.zip › S4_Plant_biomass.xlsx]

## Sheet: Sheet1
block	position	plant_type	cu_treatment	biomass_above	biomass_below
A	1	F	0	33.37	34.25
A	4	U	810	10.55	11.7
A	7	U	90	44.89	71.2
A	8	U	0	7.88	5.71
A	9	F	90	93.13	228.77
A	12	F	270	61.93	252.42
A	13	U	270	6.85	6.11
A	15	F	810	4.88	12.18
B	3	U	270	15.43	16.34
B	5	F	0	NA	NA
B	6	U	90	NA	NA
B	11	F	90	57.4	280.1
B	12	U	810	NA	NA
B	15	U	0	16.46	14.51
B	16	F	270	63.05	288.98
B	20	F	810	7.38	41.82
C	1	U	270	NA	NA
C	4	U	0	NA	NA
C	7	U	90	40.82	38.56
C	8	U	810	2.31	2.22
C	13	F	810	38.6	61.44
C	16	F	270	68.04	342.39
C	19	F	90	33.74	225.06
C	20	F	0	60.42	308.39
D	4	U	810	NA	NA
D	7	U	90	32.42	70.67
D	10	F	810	NA	NA
D	11	F	90	73.57	266.02
D	12	U	270	NA	NA
D	13	U	0	25.73	16.45
D	16	F	270	62.17	324.84
D	18	F	0	42.05	111.57
E	3	U	0	13.2	11.44
E	6	U	810	NA	NA
E	8	F	0	67.89	290.49
E	9	F	810	0.62	15.76
E	12	F	90	61.48	252.96
E	14	F	270	7.08	31.54
E	17	U	90	NA	NA
E	18	U	270	NA	NA
F	6	U	270	9.51	7.65
F	7	F	270	64.65	212.38
F	10	U	810	NA	NA
F	14	U	0	52.39	47.28
F	15	F	0	79.37	313.45
F	18	F	810	19.51	20.09
F	19	F	90	63.99	180.57
F	20	U	90	39.26	81.26
G	1	U	0	11.28	10.78
G	6	F	90	67.89	321.89
G	8	U	270	NA	NA
G	11	U	90	46.34	63.91
G	13	U	810	8.82	9.45
G	16	F	0	86.57	200.59
G	18	F	810	22.06	99.79
G	20	F	270	77.88	301.18
H	2	U	810	NA	NA
H	10	U	90	4.67	NA
H	11	F	0	77.22	309.62
H	13	F	270	91.79	356.53
H	15	U	0	11.93	11.23
H	16	U	270	NA	NA
H	17	F	810	65.62	128.34
H	19	F	90	81.22	260.68
I	1	U	90	1.03	0.44
I	3	F	270	81.6	314.84
I	4	U	270	36.19	47.85
I	5	F	0	107.24	264.71
I	6	F	810	61.56	326.61
I	7	U	810	28.65	44.59
I	12	F	90	117.74	240.58
I	15	U	0	36.9	17.86
J	1	U	270	30.83	30.92
J	2	F	810	72.41	325.14
J	4	U	810	NA	NA
J	5	U	0	49.41	77.11
J	8	U	90	NA	NA
J	11	F	270	91.26	338.03
J	14	F	90	99.26	309.16
J	15	F	0	94.71	220.69
