# Supplementary material for: Copper Uptake and Its Effects on Two Riparian Plant Species, the Native Urtica dioica, and the Invasive Fallopia japonica
Source: Plants (Basel). 2023 Jan 19;12(3):481. doi: 10.3390/plants12030481 (PMC9921552; doi:10.3390/plants12030481)
Supplement: Supplementary file 1 [file plants-12-00481-s001.zip › S5_Cu_content_plants.xlsx]

## Sheet: Sheet1
block	position	sample_type	plant_type	cu_treatment	sample_weight	copper_conc
A	1	above	F	0	0.4396	0.692166
A	1	root	F	0	0.4114	3.44887
A	1	rhizome	F	0	0.3583	0.917287
A	4	above	U	810	0.4593	40.9366
A	4	root	U	810	0.3587	14.2696
A	4	rhizome	U	810	0.326	107.185
A	7	above	U	90	0.4595	2.70514
A	7	root	U	90	0.3991	2.28151
A	7	rhizome	U	90	0.3227	12.925
A	12	above	F	270	0.4125	4.31945
A	12	root	F	270	0.334	8.0694
A	12	rhizome	F	270	0.3396	21.0538
A	13	above	U	270	0.379	12.2585
A	13	root	U	270	0.3647	4.83321
A	13	rhizome	U	270	0.3389	100.906
B	3	above	U	270	0.2717	6.7298
B	3	root	U	270	0.3761	7.70043
B	3	rhizome	U	270	0.3686	52.1464
B	11	above	F	90	0.4781	0.703263
B	11	root	F	90	0.3533	0.346052
B	11	rhizome	F	90	0.3383	41.2138
B	15	above	U	0	0.4876	1.2968
B	15	root	U	0	0.4069	3.67263
B	15	rhizome	U	0	0.3343	3.44458
B	20	above	F	810	0.4275	9.57825
B	20	root	F	810	0.3603	17.0793
B	20	rhizome	F	810	0.3359	7.59163
C	7	above	U	90	0.4347	3.47516
C	7	root	U	90	0.3199	2.62863
C	7	rhizome	U	90	0.3278	14.9794
C	8	above	U	810	0.454	32.3644
C	8	root	U	810	0.4261	13.5974
C	8	rhizome	U	810	0.3322	99.1114
C	16	above	F	270	0.4528	3.45601
C	16	root	F	270	0.3236	4.5475
C	16	rhizome	F	270	0.3325	18.5778
C	19	above	F	90	0.4869	1.05956
C	19	root	F	90	0.3484	1.63387
C	19	rhizome	F	90	0.3417	9.32531
D	7	above	U	90	0.4725	3.72908
D	7	root	U	90	0.4084	50.6386
D	7	rhizome	U	90	0.3312	18.1476
D	13	above	U	0	0.4541	1.82936
D	13	root	U	0	0.4139	4.79841
D	13	rhizome	U	0	0.3604	1.92306
D	16	above	F	270	0.4619	5.83351
D	16	root	F	270	0.3515	6.33727
D	16	rhizome	F	270	0.3377	17.6113
D	18	above	F	0	0.4631	0.623338
D	18	root	F	0	0.3933	5.87155
D	18	rhizome	F	0	0.3403	1.38582
E	8	above	F	0	0.3725	0.516156
E	8	root	F	0	0.4143	1.42851
E	8	rhizome	F	0	0.3471	0.616727
E	12	above	F	90	0.445	1.12778
E	12	root	F	90	0.3947	1.12795
E	12	rhizome	F	90	0.3302	9.49776
F	6	above	U	270	0.2522	8.84092
F	6	root	U	270	0.3328	3.87458
F	6	rhizome	U	270	0.3405	93.4549
F	7	above	F	270	0.4281	3.79494
F	7	root	F	270	0.3217	6.73606
F	7	rhizome	F	270	0.3368	19.1131
F	14	above	U	0	0.436	2.26342
F	14	root	U	0	0.3549	106.311
F	14	rhizome	U	0	0.3501	33.5147
F	15	above	F	0	0.3711	0.305778
F	15	root	F	0	0.3428	10.0453
F	15	rhizome	F	0	0.3458	3.02803
F	18	above	F	810	0.4268	14.1813
F	18	root	F	810	0.335	12.2885
F	18	rhizome	F	810	0.3241	82.0562
F	19	above	F	90	0.4296	1.03894
F	19	root	F	90	0.2939	1.442
F	19	rhizome	F	90	0.3422	7.26184
F	20	above	U	90	0.4453	4.88664
F	20	root	U	90	0.3336	3.22197
F	20	rhizome	U	90	0.3379	16.1991
G	6	above	F	90	0.4063	0.824617
G	6	root	F	90	0.3221	2.54953
G	6	rhizome	F	90	0.3383	8.73556
G	11	above	U	90	0.4358	6.13814
G	11	root	U	90	0.3728	3.58586
G	11	rhizome	U	90	0.3322	18.9495
G	13	above	U	810	0.4905	16.01
G	13	root	U	810	0.3455	9.77713
G	13	rhizome	U	810	0.3322	67.3492
G	18	above	F	810	0.3977	16.8659
G	18	root	F	810	0.3539	5.74609
G	18	rhizome	F	810	0.3584	8.76038
H	11	above	F	0	0.4782	0.444057
H	11	root	F	0	0.3435	3.13449
H	11	rhizome	F	0	0.3294	0.526948
I	4	above	U	270	0.4502	8.80769
I	4	root	U	270	0.338	10.2402
I	4	rhizome	U	270	0.3321	46.8795
I	6	above	F	810	0.3812	5.24414
I	6	root	F	810	0.3519	19.1886
I	6	rhizome	F	810	0.3687	12.842
I	7	above	U	810	0.5748	15.965
I	7	above	U	810	0.4463	14.6521
I	7	root	U	810	0.3566	11.1462
I	7	root	U	810	0.3727	9.93909
I	7	rhizome	U	810	0.3614	34.04
I	7	rhizome	U	810	0.329	37.151
I	15	above	U	0	0.4831	1.13466
I	15	root	U	0	0.3485	10.2148
I	15	rhizome	U	0	0.3551	4.98811
J	1	above	U	270	0.4474	11.9165
J	1	root	U	270	0.3368	4.88177
J	1	rhizome	U	270	0.346	30.7107
J	2	above	F	810	0.3566	2.78375
J	2	root	F	810	0.3507	31.4317
J	2	rhizome	F	810	0.3341	40.4573
J	5	above	U	0	0.4436	0.63959
J	5	root	U	0	0.3635	5.11559
J	5	rhizome	U	0	0.3256	3.08923
J	11	above	F	270	0.4463	1.91876
J	11	root	F	270	0.342	5.47576
J	11	rhizome	F	270	0.3372	28.0373
